# Supplementary material for: Direct identification of clinically relevant neoepitopes presented on native human melanoma tissue by mass spectrometry
Source: Nat Commun. 2016 Nov 21;7:13404. doi: 10.1038/ncomms13404 (PMC5121339; doi:10.1038/ncomms13404)
Supplement: Supplementary Data 1 — Summary information of 140 MS raw files of HLA-I and HLA-II melanoma immunopeptidomes. [file ncomms13404-s2.xlsx]

## Sheet: Supplementary data 1
Supplementary data 1: Summary information of 140 MS raw files of HLA-I and HLA-II melanoma immunopeptidomes
Raw file	Experiment	MS count	MS/MS count	MS/MS Submitted count	MS/MS Identified count	MS/MS Identified [%]	Peptide Sequences Identified count
20140304_EXQ6_MiBa_SA_MM3-HLAp-1	Mel-3_HLA-I	4522	42013	47507	3076	6.47	2533
20140304_EXQ6_MiBa_SA_MM3-HLAp-2	Mel-3_HLA-I	4522	42470	47924	3302	6.89	2770
20140304_EXQ6_MiBa_SA_MM4-HLAp-1	Mel-4_HLA-I	4637	42753	47727	3172	6.65	2634
20140304_EXQ6_MiBa_SA_MM4-HLAp-2	Mel-4_HLA-I	4640	42491	47663	2105	4.42	1765
20140304_EXQ6_MiBa_SA_MM12-HLAp-1	Mel-12_HLA-I	4651	42761	48921	2256	4.61	1948
20140304_EXQ6_MiBa_SA_MM12-HLAp-2	Mel-12_HLA-I	4690	43519	48626	2299	4.73	2013
20140305_EXQ6_MiBa_SA_MM5-HLAp-1	Mel-5_HLA-I	4696	45221	51206	3744	7.31	3010
20140305_EXQ6_MiBa_SA_MM5-HLAp-2	Mel-5_HLA-I	4754	44983	49863	4030	8.08	3342
20140305_EXQ6_MiBa_SA_MM8-HLAp-1	Mel-8_HLA-I	4784	46320	51223	4224	8.25	3375
20140305_EXQ6_MiBa_SA_MM8-HLAp-2	Mel-8_HLA-I	4840	46638	50827	4693	9.23	3764
20140306_EXQ6_MiBa_SA_MM3-HLAp-1	Mel-3_HLA-I	4564	41715	47400	2934	6.19	2441
20140306_EXQ6_MiBa_SA_MM3-HLAp-2	Mel-3_HLA-I	4623	42164	47500	3106	6.54	2594
20140306_EXQ6_MiBa_SA_MM4-HLAp-1	Mel-4_HLA-I	4501	42048	47370	2918	6.16	2401
20140306_EXQ6_MiBa_SA_MM4-HLAp-2	Mel-4_HLA-I	4621	42466	47405	2078	4.38	1745
20140306_EXQ6_MiBa_SA_MM5-HLAp-1	Mel-5_HLA-I	4707	45362	51631	3587	6.95	2934
20140306_EXQ6_MiBa_SA_MM5-HLAp-2	Mel-5_HLA-I	4736	44222	49241	3639	7.39	3060
20140306_EXQ6_MiBa_SA_MM8-HLAp-1	Mel-8_HLA-I	4704	45796	50813	4158	8.18	3331
20140306_EXQ6_MiBa_SA_MM8-HLAp-2	Mel-8_HLA-I	4871	46684	51060	5203	10.19	4139
20140306_EXQ6_MiBa_SA_MM12-HLAp-1	Mel-12_HLA-I	4596	42843	49309	2348	4.76	2004
20140306_EXQ6_MiBa_SA_MM12-HLAp-2	Mel-12_HLA-I	4608	43482	48983	3087	6.3	2628
20141208_QEp7_MiBa_SA_HLA-I-p_MM15_1_A	Mel-15_HLA-I	7430	60971	68290	12655	18.53	9526
20141208_QEp7_MiBa_SA_HLA-I-p_MM15_1_B	Mel-15_HLA-I	7281	61554	68701	14264	20.76	10531
20141208_QEp7_MiBa_SA_HLA-I-p_MM15_2_A	Mel-15_HLA-I	7383	56837	68660	11376	16.57	8132
20141208_QEp7_MiBa_SA_HLA-I-p_MM15_2_B	Mel-15_HLA-I	6868	59845	68587	13466	19.63	10116
20141208_QEp7_MiBa_SA_HLA-I-p_MM15_3_A	Mel-15_HLA-I	6978	59862	68039	13136	19.31	9780
20141208_QEp7_MiBa_SA_HLA-I-p_MM15_3_B	Mel-15_HLA-I	6940	58846	66726	13075	19.6	9829
20141208_QEp7_MiBa_SA_HLA-I-p_MM15_4_A	Mel-15_HLA-I	6871	58327	65018	11501	17.69	8830
20141208_QEp7_MiBa_SA_HLA-I-p_MM15_4_B	Mel-15_HLA-I	7009	59355	65903	12477	18.93	9525
20141210_QEp7_MiBa_SA_HLA-I-p_MM15_1_A_1	Mel-15_HLA-I	7307	60613	67423	12820	19.01	9693
20141210_QEp7_MiBa_SA_HLA-I-p_MM15_1_B_1	Mel-15_HLA-I	7209	61214	67904	13764	20.27	10168
20141210_QEp7_MiBa_SA_HLA-I-p_MM15_2_A_1	Mel-15_HLA-I	7268	58688	66299	11684	17.62	9072
20141210_QEp7_MiBa_SA_HLA-I-p_MM15_2_B_1	Mel-15_HLA-I	6702	57844	66046	11883	17.99	9118
20141210_QEp7_MiBa_SA_HLA-I-p_MM15_3_A_1	Mel-15_HLA-I	7487	57914	66158	10996	16.62	8547
20141210_QEp7_MiBa_SA_HLA-I-p_MM15_3_B_1	Mel-15_HLA-I	7381	57738	65735	12266	18.66	9491
20141210_QEp7_MiBa_SA_HLA-I-p_MM15_4_A_1	Mel-15_HLA-I	7287	57784	64954	12311	18.95	9593
20141210_QEp7_MiBa_SA_HLA-I-p_MM15_4_B_1	Mel-15_HLA-I	7040	50739	58282	9865	16.93	8231
20141212_QEp7_MiBa_SA_HLA-I-p_MM16_1_A	Mel-16_HLA-I	7585	59372	68352	7041	10.3	5514
20141212_QEp7_MiBa_SA_HLA-I-p_MM16_1_B	Mel-16_HLA-I	7729	59722	67962	6750	9.93	5339
20141212_QEp7_MiBa_SA_HLA-I-p_MM16_2_A	Mel-16_HLA-I	8266	66212	73089	8865	12.13	6692
20141212_QEp7_MiBa_SA_HLA-I-p_MM16_2_B	Mel-16_HLA-I	8354	65489	71992	8654	12.02	6483
20141212_QEp7_MiBa_SA_HLA-I-p_MM16_3_A	Mel-16_HLA-I	8183	63757	71404	8131	11.39	6114
20141212_QEp7_MiBa_SA_HLA-I-p_MM16_3_B	Mel-16_HLA-I	8098	63427	71093	7669	10.79	5820
20141213_QEp7_MiBa_SA_HLA-I-p_MM16_1_A_1	Mel-16_HLA-I	7909	58415	66591	6254	9.39	4927
20141213_QEp7_MiBa_SA_HLA-I-p_MM16_1_B_1	Mel-16_HLA-I	7911	59906	67987	6864	10.1	5339
20141213_QEp7_MiBa_SA_HLA-I-p_MM16_2_A_1	Mel-16_HLA-I	8436	65536	71946	8367	11.63	6392
20141213_QEp7_MiBa_SA_HLA-I-p_MM16_2_B_1	Mel-16_HLA-I	8374	66060	72339	9418	13.02	7054
20141213_QEp7_MiBa_SA_HLA-I-p_MM16_3_A_1	Mel-16_HLA-I	8114	63065	69965	8044	11.5	6180
20141213_QEp7_MiBa_SA_HLA-I-p_MM16_3_B_1	Mel-16_HLA-I	8155	63510	70323	7443	10.58	5764
20141214_QEp7_MiBa_SA_HLA-I-p_MM21_1	Mel-21_HLA-I	7663	57231	65646	7439	11.33	6026
20141214_QEp7_MiBa_SA_HLA-I-p_MM21_2	Mel-21_HLA-I	7506	57132	65764	8225	12.51	6577
20141214_QEp7_MiBa_SA_HLA-I-p_MM21_3	Mel-21_HLA-I	7339	54093	62831	7674	12.21	6297
20141214_QEp7_MiBa_SA_HLA-I-p_MMf_4_1	Mel-27_HLA-I	7850	55278	62400	4215	6.75	3764
20141214_QEp7_MiBa_SA_HLA-I-p_MMf_4_2	Mel-27_HLA-I	7837	56180	63464	3258	5.13	2965
20141214_QEp7_MiBa_SA_HLA-I-p_MMf_4_3	Mel-27_HLA-I	7589	53646	60939	3125	5.13	2842
20141214_QEp7_MiBa_SA_HLA-I-p_MMf_5_1	Mel-28_HLA-I	7745	51747	61104	7360	12.05	5762
20141214_QEp7_MiBa_SA_HLA-I-p_MMf_5-2	Mel-28_HLA-I	7670	51356	60969	7948	13.04	6168
20141214_QEp7_MiBa_SA_HLA-I-p_MMf_18_1	Mel-41_HLA-I	7421	50215	58967	6245	10.59	5093
20141214_QEp7_MiBa_SA_HLA-I-p_MMf_18_2	Mel-41_HLA-I	7331	50353	59417	6039	10.16	4956
20141214_QEp7_MiBa_SA_HLA-I-p_MMf_18_3	Mel-41_HLA-I	7255	49138	58276	6243	10.71	5088
20141215_QEp7_MiBa_SA_HLA-I-p_MMf_1_1	Mel-24_HLA-I	6191	51621	65041	4965	7.63	4369
20141215_QEp7_MiBa_SA_HLA-I-p_MMf_1_2	Mel-24_HLA-I	6061	50558	64926	4604	7.09	4127
20141215_QEp7_MiBa_SA_HLA-I-p_MMf_7_1	Mel-30_HLA-I	7470	45866	55687	6509	11.69	5083
20141215_QEp7_MiBa_SA_HLA-I-p_MMf_7-2	Mel-30_HLA-I	7449	45603	55910	5727	10.24	4584
20141215_QEp7_MiBa_SA_HLA-I-p_MMf_15_1	Mel-38_HLA-I	7422	58596	71052	2944	4.14	2573
20141215_QEp7_MiBa_SA_HLA-I-p_MMf_16_1	Mel-39_HLA-I	7168	59576	71449	9507	13.31	7489
20141215_QEp7_MiBa_SA_HLA-I-p_MMf_16_2	Mel-39_HLA-I	7079	58029	69507	9408	13.54	7463
20141216_QEp7_MiBa_SA_HLA-I-p_MMf_2_1	Mel-25_HLA-I	6226	50761	63920	1789	2.8	1629
20141216_QEp7_MiBa_SA_HLA-I-p_MMf_2_2	Mel-25_HLA-I	6233	50581	63341	1033	1.63	1003
20141216_QEp7_MiBa_SA_HLA-I-p_MMf_3_1	Mel-26_HLA-I	6556	54109	67072	4035	6.02	3549
20141216_QEp7_MiBa_SA_HLA-I-p_MMf_3_2	Mel-26_HLA-I	6615	54719	67984	4607	6.78	3939
20141216_QEp7_MiBa_SA_HLA-I-p_MMf_6_1	Mel-29_HLA-I	6409	52258	63952	4491	7.02	3977
20141216_QEp7_MiBa_SA_HLA-I-p_MMf_6_2	Mel-29_HLA-I	6345	52339	64474	4619	7.16	4107
20141216_QEp7_MiBa_SA_HLA-I-p_MMf_10_1	Mel-33_HLA-I	6992	55739	66065	7635	11.56	6454
20141216_QEp7_MiBa_SA_HLA-I-p_MMf_10_2	Mel-33_HLA-I	6971	55511	65883	7105	10.78	5962
20141217_QEp7_MiBa_SA_HLA-I-p_MMf_13_1	Mel-36_HLA-I	7129	53226	64155	4276	6.67	3822
20141217_QEp7_MiBa_SA_HLA-I-p_MMf_13_2	Mel-36_HLA-I	7169	53001	64124	4275	6.67	3744
20141217_QEp7_MiBa_SA_HLA-I-p_MMf_17_1	Mel-40_HLA-I	8493	44605	63009	1261	2	1149
20141217_QEp7_MiBa_SA_HLA-I-p_MMf_17_2	Mel-40_HLA-I	8555	44639	63214	371	0.59	362
20141218_QEp7_MiBa_SA_HLA-I-p_MM_12_1	Mel-12_HLA-I	10797	42678	66228	1075	1.62	940
20141218_QEp7_MiBa_SA_HLA-I-p_MM_12_2	Mel-12_HLA-I	10756	42618	65861	684	1.04	561
20141218_QEp7_MiBa_SA_HLA-I-p_MM_20_1	Mel-20_HLA-I	10720	41780	64091	1159	1.81	976
20141218_QEp7_MiBa_SA_HLA-I-p_MM_20_2	Mel-20_HLA-I	10268	41741	64241	1853	2.88	1467
20141218_QEp7_MiBa_SA_HLA-I-p_MMf_11_1	Mel-34_HLA-I	10029	42729	65326	927	1.42	851
20141218_QEp7_MiBa_SA_HLA-I-p_MMf_11_2	Mel-34_HLA-I	9958	42900	66136	1162	1.76	1052
20141218_QEp7_MiBa_SA_HLA-I-p_MMf_12_1	Mel-35_HLA-I	9105	46104	65367	2411	3.69	2066
20141218_QEp7_MiBa_SA_HLA-I-p_MMf_12_2	Mel-35_HLA-I	9206	46125	65827	2057	3.12	1757
20141218_QEp7_MiBa_SA_HLA-I-p_MMf_19_1	Mel-42_HLA-I	9509	47864	65765	2778	4.22	2521
20141218_QEp7_MiBa_SA_HLA-I-p_MMf_19_2	Mel-42_HLA-I	9734	46129	64685	1924	2.97	1737
20141220_QEp7_MiBa_SA_HLA-II-p_MM15_1	Mel-15_HLA-II	10514	25426	35157	6124	17.42	3893
20141220_QEp7_MiBa_SA_HLA-II-p_MM15_1_1	Mel-15_HLA-II	10330	25457	34851	6275	18.01	3845
20141220_QEp7_MiBa_SA_HLA-II-p_MM15_2	Mel-15_HLA-II	10634	25521	34463	6004	17.42	3912
20141220_QEp7_MiBa_SA_HLA-II-p_MM15_2_1	Mel-15_HLA-II	10625	25647	34307	6147	17.92	3923
20141220_QEp7_MiBa_SA_HLA-II-p_MM15_3	Mel-15_HLA-II	10408	25930	34382	6788	19.74	4233
20141220_QEp7_MiBa_SA_HLA-II-p_MM15_3_1	Mel-15_HLA-II	10457	26030	34208	6851	20.03	4197
20141220_QEp7_MiBa_SA_HLA-II-p_MM15_4	Mel-15_HLA-II	10985	24372	32659	6170	18.89	3783
20141220_QEp7_MiBa_SA_HLA-II-p_MM15_4_1	Mel-15_HLA-II	11360	24128	32569	6006	18.44	3668
20141221_QEp7_MiBa_SA_HLA-II-p_MM16_1	Mel-16_HLA-II	11366	23512	33610	4429	13.18	2666
20141221_QEp7_MiBa_SA_HLA-II-p_MM16_1_1	Mel-16_HLA-II	11201	23855	33965	4437	13.06	2694
20141221_QEp7_MiBa_SA_HLA-II-p_MM16_2	Mel-16_HLA-II	12146	22729	32433	4412	13.6	2586
20141221_QEp7_MiBa_SA_HLA-II-p_MM16_2_1	Mel-16_HLA-II	12027	23057	33063	4467	13.51	2634
20141221_QEp7_MiBa_SA_HLA-II-p_MM16_3	Mel-16_HLA-II	10669	24462	34573	4917	14.22	2998
20141221_QEp7_MiBa_SA_HLA-II-p_MM16_3_1	Mel-16_HLA-II	10665	24630	34614	4978	14.38	3090
20141221_QEp7_MiBa_SA_HLA-II-p_MM21	Mel-21_HLA-II	14516	19145	31027	2136	6.88	1392
20141221_QEp7_MiBa_SA_HLA-II-p_MM21_1	Mel-21_HLA-II	15060	18423	30081	1977	6.57	1271
20141221_QEp7_MiBa_SA_HLA-II-p_MMf_16	Mel-39_HLA-II	12776	21522	33370	3079	9.23	1990
20141221_QEp7_MiBa_SA_HLA-II-p_MMf_16_1	Mel-39_HLA-II	13198	21166	33335	3011	9.03	1894
20141221_QEp7_MiBa_SA_HLA-II-p_MMf_18	Mel-41_HLA-II	15676	17206	27771	1646	5.93	1151
20141221_QEp7_MiBa_SA_HLA-II-p_MMf_18_1	Mel-41_HLA-II	16781	16062	25815	1458	5.65	1011
20141222_QEp7_MiBa_SA_HLA-II-p_MMf_1	Mel-24_HLA-II	12329	22431	36610	1169	3.19	886
20141222_QEp7_MiBa_SA_HLA-II-p_MMf_1_1	Mel-24_HLA-II	12206	22368	36527	1280	3.5	925
20141222_QEp7_MiBa_SA_HLA-II-p_MMf_4	Mel-27_HLA-II	14620	19194	32088	1125	3.51	875
20141222_QEp7_MiBa_SA_HLA-II-p_MMf_4_1	Mel-27_HLA-II	14588	19237	31838	1299	4.08	1003
20141222_QEp7_MiBa_SA_HLA-II-p_MMf_7	Mel-30_HLA-II	15522	17772	32169	227	0.71	198
20141222_QEp7_MiBa_SA_HLA-II-p_MMf_7_1	Mel-30_HLA-II	15718	17375	31614	214	0.68	182
20141222_QEp7_MiBa_SA_HLA-II-p_MMf_13	Mel-36_HLA-II	20970	9959	16990	175	1.03	160
20141222_QEp7_MiBa_SA_HLA-II-p_MMf_13_1	Mel-36_HLA-II	22001	8415	13952	174	1.25	149
20141222_QEp7_MiBa_SA_HLA-II-p_MMf_15	Mel-38_HLA-II	11698	23274	36981	2329	6.3	1558
20141222_QEp7_MiBa_SA_HLA-II-p_MMf_15_1	Mel-38_HLA-II	11801	22982	36771	1950	5.3	1315
20141224_QEp7_MiBa_SA_HLA-II-p_MMf_2	Mel-25_HLA-II	12788	21128	30159	2329	7.72	1752
20141224_QEp7_MiBa_SA_HLA-II-p_MMf_2_1	Mel-25_HLA-II	12631	21349	30662	2266	7.39	1717
20141224_QEp7_MiBa_SA_HLA-II-p_MMf_3	Mel-26_HLA-II	18095	13621	22434	352	1.57	194
20141224_QEp7_MiBa_SA_HLA-II-p_MMf_3_1	Mel-26_HLA-II	18579	12841	21055	381	1.81	206
20141224_QEp7_MiBa_SA_HLA-II-p_MMf_5	Mel-28_HLA-II	13698	20007	28074	1995	7.11	1438
20141224_QEp7_MiBa_SA_HLA-II-p_MMf_5_1	Mel-28_HLA-II	13994	19665	28337	1877	6.62	1347
20141224_QEp7_MiBa_SA_HLA-II-p_MMf_6	Mel-29_HLA-II	17702	14423	22013	1114	5.06	574
20141224_QEp7_MiBa_SA_HLA-II-p_MMf_6_1	Mel-29_HLA-II	16942	15337	22928	1206	5.26	542
20141224_QEp7_MiBa_SA_HLA-II-p_MMf_10	Mel-33_HLA-II	23751	5826	9459	121	1.28	53
20141224_QEp7_MiBa_SA_HLA-II-p_MMf_10_1	Mel-33_HLA-II	24209	5334	8458	147	1.74	54
20141224_QEp7_MiBa_SA_HLA-II-p_MMf_11	Mel-34_HLA-II	21343	9251	16173	3	0.02	3
20141224_QEp7_MiBa_SA_HLA-II-p_MMf_11_1	Mel-34_HLA-II	19975	10853	19197	54	0.28	41
20141225_QEp7_MiBa_SA_HLA-II-p_MM12	Mel-12_HLA-II	25464	3874	6501	0	0	0
20141225_QEp7_MiBa_SA_HLA-II-p_MM12_141226122233	Mel-12_HLA-II	25363	4040	6894	1	0.01	1
20141225_QEp7_MiBa_SA_HLA-II-p_MM20	Mel-20_HLA-II	24400	5007	8505	2	0.02	2
20141225_QEp7_MiBa_SA_HLA-II-p_MM20_141226211948	Mel-20_HLA-II	24131	5377	9143	0	0	0
20141225_QEp7_MiBa_SA_HLA-II-p_MMf_12	Mel-35_HLA-II	19782	11442	18380	210	1.14	131
20141225_QEp7_MiBa_SA_HLA-II-p_MMf_12_1	Mel-35_HLA-II	20044	11059	17892	168	0.94	108
20141225_QEp7_MiBa_SA_HLA-II-p_MMf_17	Mel-40_HLA-II	21636	8693	14088	142	1.01	88
20141225_QEp7_MiBa_SA_HLA-II-p_MMf_17_1	Mel-40_HLA-II	21883	8173	13414	115	0.86	67
20141225_QEp7_MiBa_SA_HLA-II-p_MMf_19	Mel-42_HLA-II	24815	4466	7452	0	0	1
20141225_QEp7_MiBa_SA_HLA-II-p_MMf_19_1	Mel-42_HLA-II	26000	3200	5540	4	0.07	3
