# Supplementary material for: Direct identification of clinically relevant neoepitopes presented on native human melanoma tissue by mass spectrometry
Source: Nat Commun. 2016 Nov 21;7:13404. doi: 10.1038/ncomms13404 (PMC5121339; doi:10.1038/ncomms13404)
Supplement: Supplementary Data 2 — List of all 99,355 HLA class I and II peptides. [file ncomms13404-s3.xlsx]

## Sheet: Supplementary data 2
Supplementary data 2: List of all 99,355 HLA class I and II peptide
Intensity Mel-12_HLA-I (arbitrary units)	Intensity Mel-12_HLA-II (arbitrary units)	Intensity Mel-15_HLA-I (arbitrary units)	Intensity Mel-15_HLA-II (arbitrary units)	Intensity Mel-16_HLA-I (arbitrary units)	Intensity Mel-16_HLA-II (arbitrary units)	Intensity Mel-20_HLA-I (arbitrary units)	Intensity Mel-20_HLA-II (arbitrary units)	Intensity Mel-21_HLA-I (arbitrary units)	Intensity Mel-21_HLA-II (arbitrary units)	Intensity Mel-24_HLA-I (arbitrary units)	Intensity Mel-24_HLA-II (arbitrary units)	Intensity Mel-25_HLA-I (arbitrary units)	Intensity Mel-25_HLA-II (arbitrary units)	Intensity Mel-26_HLA-I (arbitrary units)	Intensity Mel-26_HLA-II (arbitrary units)	Intensity Mel-27_HLA-I (arbitrary units)	Intensity Mel-27_HLA-II (arbitrary units)	Intensity Mel-28_HLA-I (arbitrary units)	Intensity Mel-28_HLA-II (arbitrary units)	Intensity Mel-29_HLA-I (arbitrary units)	Intensity Mel-29_HLA-II (arbitrary units)	Intensity Mel-3_HLA-I (arbitrary units)	Intensity Mel-30_HLA-I (arbitrary units)	Intensity Mel-30_HLA-II (arbitrary units)	Intensity Mel-33_HLA-I (arbitrary units)	Intensity Mel-33_HLA-II (arbitrary units)	Intensity Mel-34_HLA-I (arbitrary units)	Intensity Mel-34_HLA-II (arbitrary units)	Intensity Mel-35_HLA-I (arbitrary units)	Intensity Mel-35_HLA-II (arbitrary units)	Intensity Mel-36_HLA-I (arbitrary units)	Intensity Mel-36_HLA-II (arbitrary units)	Intensity Mel-38_HLA-I (arbitrary units)	Intensity Mel-38_HLA-II (arbitrary units)	Intensity Mel-39_HLA-I (arbitrary units)	Intensity Mel-39_HLA-II (arbitrary units)	Intensity Mel-4_HLA-I (arbitrary units)	Intensity Mel-40_HLA-I (arbitrary units)	Intensity Mel-40_HLA-II (arbitrary units)	Intensity Mel-41_HLA-I (arbitrary units)	Intensity Mel-41_HLA-II (arbitrary units)	Intensity Mel-42_HLA-I (arbitrary units)	Intensity Mel-42_HLA-II (arbitrary units)	Intensity Mel-5_HLA-I (arbitrary units)	Intensity Mel-8_HLA-I (arbitrary units)	Modifications	Number of phosphorylations (STY) per peptide	Number of oxidation (M) per peptide	Number of acetyl (Protein N-term)
																																														Unmodified	0	0	0
		29.1072																																												Unmodified	0	0	0
										25.3181																																				Unmodified	0	0	0
																													24.1466																	Unmodified	0	0	0
																																			24.6091											Unmodified	0	0	0
		27.215																																												Unmodified	0	0	0
																											22.3096																			Unmodified	0	0	0
																24.8938																														Unmodified	0	0	0
																							25.4215																							Unmodified	0	0	0
24.4734																			23.1673													23.6472		22.4201	25.2538	25.3471										Acetyl (Protein N-term)	0	0	1
28.5251			25.9128							22.7855	22.7021	24.7681			20.3309	25.3056	24.5823	26.5131	24.5644			23.27	25.1168								25.3328		26.6492	23.5821	28.544	27.036	26.3861			27.5963	24.7792					Acetyl (Protein N-term)	0	0	1
28.0388		29.1993	25.9508		23.2968						22.1804						24.8486	27.1299	25.062				25.5676									22.5468	27.1651	22.1471	28.8529	27.574	26.3075				25.1537			25.133	26.0003	Acetyl (Protein N-term)	0	0	1
																																				21.5554										Acetyl (Protein N-term)	0	0	1
																			21.962																	24.7046										Acetyl (Protein N-term)	0	0	1
			24.6021																23.6104															23.1493		26.5152										Acetyl (Protein N-term)	0	0	1
													24.0217				24.3126																													Unmodified	0	0	0
				30.0176																26.9329																										Unmodified	0	0	0
				30.8291																26.4918																									26.3563	Unmodified	0	0	0
		29.8667																																												Unmodified	0	0	0
																									26.4991																					Unmodified	0	0	0
																																														Acetyl (Protein N-term)	0	0	1
					20.3945																												23.7564		24.0084	22.1714				23.242						Acetyl (Protein N-term)	0	0	1
																		27.6846							27.1986																					Unmodified	0	0	0
		28.4082																																												Unmodified	0	0	0
		29.2604																																												Unmodified	0	0	0
																																													26.443	Unmodified	0	0	0
																25.6523																			25.8694											Unmodified	0	0	0
																																			25.709											Oxidation (M)	0	1	0
		31.7131																																												Unmodified	0	0	0
																																													27.3405	Unmodified	0	0	0
																				25.3356																										Unmodified	0	0	0
																																		20.4401												Acetyl (Protein N-term)	0	0	1
		30.4677						26.0187																																						Unmodified	0	0	0
				25.0832																													22.0299													Acetyl (Protein N-term)	0	0	1
																		29.7199					22.4503		28.454																			27.2474		Unmodified	0	0	0
																							31.9547																							Unmodified	0	0	0
																26.2987																														Unmodified	0	0	0
																															24.7749															Unmodified	0	0	0
																									28.0537															27.4868						Unmodified	0	0	0
		26.5507																											25.0777																	Unmodified	0	0	0
		26.4411																																												Unmodified	0	0	0
		27.5513																																												Unmodified	0	0	0
																									24.6062																					Unmodified	0	0	0
																		25.1154																												Unmodified	0	0	0
			28.118		25.1569														22.0419																											Unmodified	0	0	0
					25.6438																																									Unmodified	0	0	0
													21.4617																																	Acetyl (Protein N-term)	0	0	1
													24.659				25.9582																													Unmodified	0	0	0
		30.8796																											26.0645																	Unmodified	0	0	0
																25.0249																														Unmodified	0	0	0
		27.0379																																												Unmodified	0	0	0
				29.5612																													27.7689													Unmodified	0	0	0
		27.4997																																												Unmodified	0	0	0
		30.881																											25.9764																	Unmodified	0	0	0
																		22.6601																												Unmodified	0	0	0
		28.0512																																												Unmodified	0	0	0
																25.0924																														Unmodified	0	0	0
		28.0719																																												Unmodified	0	0	0
		28.9008																											24.1135																	Unmodified	0	0	0
																25.4787																														Unmodified	0	0	0
		29.2685																																												Unmodified	0	0	0
		28.7484																																												Unmodified	0	0	0
																																				22.9007										Unmodified	0	0	0
																				24.589																										Unmodified	0	0	0
23.6928			23.9478																																											Unmodified	0	0	0
		29.6978																													26.5235				30.4905							24.3288				Unmodified	0	0	0
																																								24.4933						Unmodified	0	0	0
																															24.8988															Unmodified	0	0	0
		30.7451						26.9327		25.7478															27.9111										28.6653		25.4792					25.4457				Unmodified	0	0	0
		33.5824				27.0834		31.6251		31.5052															30.7017						29.7754				31.4685		28.4828			31.6041		32.4788			26.4269	Unmodified	0	0	0
				30.1005				26.199	21.4802		21.3739					28.5659	23.6599	24.523					25.2269										26.0278	25.2776	28.0773	24.1137				27.1892	24.148					Acetyl (Protein N-term)	0	0	1
		28.3829				25.3752		26.0796		23.3396																									26.8323											Unmodified	0	0	0
		30.3369																																												Unmodified	0	0	0
																																								25.741						Unmodified	0	0	0
																							29.4709																							Unmodified	0	0	0
																							26.2624																							Unmodified	0	0	0
																							24.5017																							Unmodified	0	0	0
													22.3424																																	Unmodified	0	0	0
			28.001																																											Oxidation (M)	0	1	0
																		26.8333					25.535																	27.618						Unmodified	0	0	0
																													23.6328																	Unmodified	0	0	0
																									25.2675																					Unmodified	0	0	0
		31.206																																												Unmodified	0	0	0
										24.9766		28.1028		26.5856				23.8592																												Unmodified	0	0	0
				28.05																																										Unmodified	0	0	0
																26.9872																														Unmodified	0	0	0
																																			23.0729											Oxidation (M)	0	1	0
																																			25.977											Unmodified	0	0	0
																23.9759																														Unmodified	0	0	0
																23.5318																														Oxidation (M)	0	1	0
																26.9272																														Unmodified	0	0	0
																									27.3555						25.6462				27.272		26.8649								29.0411	Unmodified	0	0	0
																					20.3629															21.2884										Unmodified	0	0	0
					22.9043								20.4217						21.0309																											Unmodified	0	0	0
													22.6738																																	Unmodified	0	0	0
										24.6713						25.2993		26.0004							24.993										27.4699					25.0931				25.5518		Unmodified	0	0	0
																									25.8833																			27.1532		Unmodified	0	0	0
																24.3498																														Unmodified	0	0	0
		27.155																																												Unmodified	0	0	0
																																								25.9529						Unmodified	0	0	0
																							25.7655																							Unmodified	0	0	0
																																								25.0962						Unmodified	0	0	0
																29.6773									28.6064																					Unmodified	0	0	0
				28.6409																																									23.3574	Unmodified	0	0	0
										26.0103																														28.5215						Unmodified	0	0	0
		27.5																																						26.2411					25.4956	Unmodified	0	0	0
																		24.1077																										24.4854		Unmodified	0	0	0
																							23.2432																							Unmodified	0	0	0
																							28.6894																							Unmodified	0	0	0
																		28.7763							27.5562																			29.372		Unmodified	0	0	0
																							23.0816																							Unmodified	0	0	0
																		28.5678							27.7686													24.195		26.6913				28.5289		Unmodified	0	0	0
		24.3466																																												Unmodified	0	0	0
										23.949				25.2703				25.2782																												Unmodified	0	0	0
		27.2449																																												Phospho (STY)	1	0	0
																									25.4101																					Unmodified	0	0	0
		28.9807																																												Unmodified	0	0	0
																25.7314																														Unmodified	0	0	0
		29.2247																																												Unmodified	0	0	0
		29.3791																											25.9699																	Unmodified	0	0	0
		25.6245																																												Unmodified	0	0	0
																													24.2106																	Unmodified	0	0	0
																													22.5563																	Unmodified	0	0	0
			25.5633																																											Unmodified	0	0	0
						23.3986																																								Unmodified	0	0	0
																		25.313																												Unmodified	0	0	0
																							23.4867																							Unmodified	0	0	0
																			20.9279																											Unmodified	0	0	0
										25.7867															27.0753												26.2803			27.2882						Unmodified	0	0	0
																							30.422																							Unmodified	0	0	0
																		29.0131																						28.4495				29.58		Unmodified	0	0	0
																							24.3185																							Unmodified	0	0	0
		26.8																																												Unmodified	0	0	0
																28.4479							30.8653																							Unmodified	0	0	0
																							23.6481																							Unmodified	0	0	0
																							25.0554																							Unmodified	0	0	0
													21.8522																																	Unmodified	0	0	0
				29.0651																26.1972					24.3551																				30.1797	Unmodified	0	0	0
										22.6733																														26.3362						Unmodified	0	0	0
								25.3784																																						Unmodified	0	0	0
								26.5469																																						Unmodified	0	0	0
								25.0949																																						Unmodified	0	0	0
																						23.5544																								Unmodified	0	0	0
																																														Unmodified	0	0	0
		28.4885																																												Unmodified	0	0	0
								27.292																																						Unmodified	0	0	0
																						25.0136																								Unmodified	0	0	0
			24.2537																													21.9276														Unmodified	0	0	0
																																									23.2605					Unmodified	0	0	0
								25.9417														24.0955																								Unmodified	0	0	0
																						25.0694																								Unmodified	0	0	0
				28.3227																																										Unmodified	0	0	0
				25.9711																																										Unmodified	0	0	0
																						24.0098																								Unmodified	0	0	0
																						27.6715																								Unmodified	0	0	0
								25.3294														24.2049																								Unmodified	0	0	0
		23.5958																																												Unmodified	0	0	0
			25.2005																																											Unmodified	0	0	0
			22.8704																																											Unmodified	0	0	0
											22.5568																																			Unmodified	0	0	0
											22.0438		22.0315																																	Unmodified	0	0	0
																25.3403																														Acetyl (Protein N-term)	0	0	1
																																														Unmodified	0	0	0
																																		22.0467												Unmodified	0	0	0
								25.656																																						Unmodified	0	0	0
		26.3393																																												Acetyl (Protein N-term)	0	0	1
																																					27.6049									Unmodified	0	0	0
										27.7469																																				Unmodified	0	0	0
								30.5375								28.6458				25.5599																	30.6239									Unmodified	0	0	0
			29.1639		26.9035														19.4141																											Unmodified	0	0	0
			28.3162		26.286																																									Unmodified	0	0	0
			28.8783		26.893						21.7101																																			Unmodified	0	0	0
																						24.363																								Unmodified	0	0	0
																																													25.0768	Unmodified	0	0	0
			24.9178																																											Unmodified	0	0	0
													22.8746																																	Unmodified	0	0	0
			26.4892		22.5774																																									Unmodified	0	0	0
																		24.7283																												Unmodified	0	0	0
		30.9188								26.9494								28.8374							28.8456													27.5908		27.8075				26.673		Unmodified	0	0	0
						27.4869																																								Unmodified	0	0	0
														25.9531				26.4677																												Unmodified	0	0	0
																27.3687																						22.9555								Unmodified	0	0	0
																		27.7789																												Unmodified	0	0	0
																									30.0554															27.3965				26.92		Unmodified	0	0	0
																																								28.8843						Unmodified	0	0	0
																																			26.2973											Unmodified	0	0	0
		27.1896																																												Unmodified	0	0	0
																		27.3152					23.0817																	24.9185						Unmodified	0	0	0
																																									21.8459					Unmodified	0	0	0
																															26.2376															Unmodified	0	0	0
																																								25.0916						Unmodified	0	0	0
			26.4737		22.3552						23.6851																						23.207													Unmodified	0	0	0
			28.3104																															20.1856												Unmodified	0	0	0
			28.8669		23.9083	23.337			22.0656		24.0152																						23.7939	24.0385							21.1357					Unmodified	0	0	0
		24.0116																																												Unmodified	0	0	0
																25.0512																														Oxidation (M)	0	1	0
																27.5576																														Unmodified	0	0	0
																		24.3571																												Unmodified	0	0	0
																						22.9922																								Unmodified	0	0	0
		29.8402																																												Unmodified	0	0	0
				29.719																		22.5847																							26.1433	Unmodified	0	0	0
																																				21.4117										Unmodified	0	0	0
																																				24.2389										Unmodified	0	0	0
																		26.3976																												Unmodified	0	0	0
																																												27.4576		Unmodified	0	0	0
		24.2182																																												Unmodified	0	0	0
				30.2673																23.5865																									28.4922	Unmodified	0	0	0
																									24.505																					Unmodified	0	0	0
			24.5234																															22.7434												Unmodified	0	0	0
																			18.3633																											Acetyl (Protein N-term)	0	0	1
																									26.6082																					Unmodified	0	0	0
				26.2972																													22.0692		22.4768					20.4731						Acetyl (Protein N-term)	0	0	1
																							22.1163																							Oxidation (M)	0	1	0
									22.9825												22.2203																									Unmodified	0	0	0
26.2278				28.8028																																										Unmodified	0	0	0
		21.9824																																												Unmodified	0	0	0
													22.6503																																	Unmodified	0	0	0
27.0004		23.6406			24.1071								25.4544						21.1593			29.4823												21.1751	25.243	23.234				24.6941				30.6566	26.9087	Unmodified	0	0	0
																																												25.9395		Unmodified	0	0	0
					24.9257																	26.6193																						29.3436	25.0939	Unmodified	0	0	0
25.7913				29.9806	24.5819								26.29					23.5902				27.5778									23.3074				27.5563	23.852				24.951				31.1395		Unmodified	0	0	0
				26.6533																															25.1573									27.4381		Unmodified	0	0	0
																																			24.4622											Unmodified	0	0	0
																																								24.9455						Unmodified	0	0	0
		27.8881																																	29.2473							26.092				Unmodified	0	0	0
																26.1667																			25.5591											Unmodified	0	0	0
																																								28.3814						Unmodified	0	0	0
			25.6161																																											Unmodified	0	0	0
			27.7381																																											Unmodified	0	0	0
			28.8116																																											Unmodified	0	0	0
			24.498																																											Unmodified	0	0	0
			27.917																																											Unmodified	0	0	0
																26.9911																														Unmodified	0	0	0
																																								24.6533						Unmodified	0	0	0
																		26.6528																												Unmodified	0	0	0
																																								25.5986						Unmodified	0	0	0
																			21.4117																											Unmodified	0	0	0
																	22.342																													Unmodified	0	0	0
			23.8806										22.3826				25.5926																													Unmodified	0	0	0
				30.162																																										Acetyl (Protein N-term)	0	0	1
		28.0687																																												Unmodified	0	0	0
																															27.2031															Unmodified	0	0	0
			23.7357																21.7816															22.7819												Unmodified	0	0	0
																29.0355																														Unmodified	0	0	0
		27.8706																																												Unmodified	0	0	0
		27.7161																																												Unmodified	0	0	0
		24.6254																																												Oxidation (M)	0	1	0
																																												26.9861		Oxidation (M)	0	1	0
																		27.1584																						27.6266						Unmodified	0	0	0
																									24.6335																					Unmodified	0	0	0
				26.9671																																										Unmodified	0	0	0
																26.1762																														Unmodified	0	0	0
			25.2669																																											Acetyl (Protein N-term)	0	0	1
		28.6405	26.4985								20.4522							24.9686																23.8378		23.7174				25.2664						Unmodified	0	0	0
																							26.267																							Unmodified	0	0	0
																27.3991																														Unmodified	0	0	0
																25.5074																														Unmodified	0	0	0
						24.0149																																		23.7067						Unmodified	0	0	0
									24.3633																																					Unmodified	0	0	0
									23.8913																											24.0138										Unmodified	0	0	0
																																				22.891										Unmodified	0	0	0
																																													25.1726	Unmodified	0	0	0
																											23.6638																			Unmodified	0	0	0
																							24.821																							Unmodified	0	0	0
																																						27.1566								Unmodified	0	0	0
					26.9863																																									Oxidation (M)	0	1	0
																						25.4157																								Unmodified	0	0	0
					27.4063																																									Oxidation (M)	0	1	0
			25.9456																																											Unmodified	0	0	0
26.2925														24.4461																														26.4118	25.5909	Unmodified	0	0	0
28.6042				32.1118										27.6648																					28.6358		26.1444							29.0386	26.8802	Unmodified	0	0	0
																						26.4345																								Unmodified	0	0	0
		21.3359																																												Unmodified	0	0	0
								22.768																																						Unmodified	0	0	0
																																		21.1351		22.266										Unmodified	0	0	0
																															28.5196															Unmodified	0	0	0
			24.7986																																											Oxidation (M)	0	1	0
			25.6802										21.0814																																	Oxidation (M)	0	1	0
																						26.1528																								Unmodified	0	0	0
		29.413																																	27.4506											Unmodified	0	0	0
		27.6593																																	25.8444											Unmodified	0	0	0
			23.0553																																											Unmodified	0	0	0
					22.903																																									Unmodified	0	0	0
																																			28.7206											Unmodified	0	0	0
			25.0596		24.8206				22.1193				23.8925																																	Unmodified	0	0	0
																																				24.8022										Unmodified	0	0	0
		28.8103																																												Unmodified	0	0	0
																																														Unmodified	0	0	0
																		26.0652																												Unmodified	0	0	0
																							26.7859																							Unmodified	0	0	0
													20.9546																																	Unmodified	0	0	0
													21.9768																																	Unmodified	0	0	0
				28.5342																																										Unmodified	0	0	0
													23.0379																																	Unmodified	0	0	0
		24.0923																																20.7228												Acetyl (Protein N-term)	0	0	1
			25.077																																											Unmodified	0	0	0
													21.5382																																	Unmodified	0	0	0
					24.8296																																									Unmodified	0	0	0
					23.4368																																									Unmodified	0	0	0
					23.7932																																									Unmodified	0	0	0
						25.3092				26.0129															24.0464															28.603						Unmodified	0	0	0
																																													25.9359	Oxidation (M)	0	1	0
		28.1831																																												Unmodified	0	0	0
																																								24.667						Unmodified	0	0	0
					23.5562																																									Unmodified	0	0	0
																																			28.0798					26.3518						Unmodified	0	0	0
																																												25.9558		Unmodified	0	0	0
																																21.1132				21.6317										Acetyl (Protein N-term)	0	0	1
		23.277																													23.3352															Acetyl (Protein N-term)	0	0	1
		27.8762	25.0721														22.5278														26.3291	22.6982	25.1156		25.8509	25.0695										Acetyl (Protein N-term)	0	0	1
31.8983				35.3742	23.91									30.6625																					31.3383		30.085							32.1374	30.6779	Unmodified	0	0	0
				28.6179										23.2628																																Unmodified	0	0	0
					25.1754																																									Unmodified	0	0	0
																					20.3123																									Unmodified	0	0	0
		26.256																																												Unmodified	0	0	0
																																				22.1945										Unmodified	0	0	0
																											24.9123																			Unmodified	0	0	0
																									25.0198																					Unmodified	0	0	0
25.1258																																														Unmodified	0	0	0
																							23.803																							Unmodified	0	0	0
			27.2573		23.1927						22.6377																							23.1054												Unmodified	0	0	0
		30.0311	28.2207		24.553	27.8713			23.7085	23.1464	22.0534													22.0259										26.01		23.4641		23.7547			23.8264					Unmodified	0	0	0
																																														Unmodified	0	0	0
24.6125				30.6169																																								24.6584		Unmodified	0	0	0
			23.3939																																											Unmodified	0	0	0
					24.8769										20.0997																					22.3395										Acetyl (Protein N-term)	0	0	1
				27.2155	27.9955																													22.7994		24.5271										Acetyl (Protein N-term)	0	0	1
																						23.5825																								Unmodified	0	0	0
													22.849																																	Unmodified	0	0	0
			27.0682																																											2 Oxidation (M)	0	2	0
																											24.0043																			Oxidation (M)	0	1	0
										27.9304																														22.7502						Unmodified	0	0	0
						28.5027																																		27.7848						Oxidation (M)	0	1	0
		30.1392																27.6698																												Unmodified	0	0	0
										27.0581																																				Oxidation (M)	0	1	0
		22.1538																																												Unmodified	0	0	0
			25.9429																																											Oxidation (M)	0	1	0
			26.9066																																											Oxidation (M)	0	1	0
		24.1989	23.185																																											Unmodified	0	0	0
			31.3086																																											Oxidation (M)	0	1	0
																26.7877																														Unmodified	0	0	0
													20.4093																																	Oxidation (M)	0	1	0
																															25.1737															Unmodified	0	0	0
																							23.8609																							Unmodified	0	0	0
																													25.1976																	Unmodified	0	0	0
																						25.2734																								Unmodified	0	0	0
						25.6519		27.39																							27.7178				28.8474					28.3122		26.5139			29.0302	Unmodified	0	0	0
								26.2111										25.05																												Unmodified	0	0	0
				27.7714																																										Unmodified	0	0	0
								27.9262												26.7111																				26.1645						Unmodified	0	0	0
		31.0732						27.4927																							27.7255				28.347							28.5862				Unmodified	0	0	0
																																								26.6588						Unmodified	0	0	0
				26.4828																																										Unmodified	0	0	0
		31.4324		26.5776						28.1259						29.5836							28.8011												28.4774		26.964								26.4645	Unmodified	0	0	0
		31.5741																																						26.5706						Unmodified	0	0	0
																																													26.1093	Unmodified	0	0	0
																24.3244																														Unmodified	0	0	0
																28.6953																														Unmodified	0	0	0
26.6221				31.2805										26.0617									25.5085																					27.0232		Unmodified	0	0	0
												25.5128																					26.4234													Unmodified	0	0	0
																															25.4772															Unmodified	0	0	0
											21.3795																																			Unmodified	0	0	0
																																														Unmodified	0	0	0
			22.7965																																											Unmodified	0	0	0
			24.715															23.7376															25.9096													Unmodified	0	0	0
																																	31.207													Unmodified	0	0	0
																																														Unmodified	0	0	0
		30.622																																												Unmodified	0	0	0
																															24.2182		23.8815													Unmodified	0	0	0
						25.8284																																		26.9272						Unmodified	0	0	0
																															25.1413															Unmodified	0	0	0
												26.2944																																		Unmodified	0	0	0
																																								25.5026		25.7389				Unmodified	0	0	0
																									26.0312																					Unmodified	0	0	0
																															25.6822															Unmodified	0	0	0
																																		24.3545												Unmodified	0	0	0
																															26.2888		24.3973													Unmodified	0	0	0
																																														Unmodified	0	0	0
																					22.5748													25.696		23.981										Oxidation (M)	0	1	0
													22.1001																																	Acetyl (Protein N-term)	0	0	1
			25.1179		21.6848						21.1113																																			Acetyl (Protein N-term)	0	0	1
			25.5331		25.365						23.4936																							25.9977												Acetyl (Protein N-term)	0	0	1
																																				25.1849										Unmodified	0	0	0
																															23.7888															Unmodified	0	0	0
																																	24.9544													Unmodified	0	0	0
				31.3712																																										Unmodified	0	0	0
									22.1464																																					Unmodified	0	0	0
									23.0311																											21.4145										Unmodified	0	0	0
																															27.9972															Unmodified	0	0	0
			27.3509																																											Unmodified	0	0	0
																											24.9914																			Unmodified	0	0	0
			24.6332																																											Unmodified	0	0	0
																						26.7919																								Unmodified	0	0	0
										25.572															25.4061																					Unmodified	0	0	0
																		29.9025					26.4896																	26.324						Unmodified	0	0	0
					24.6447																																									Unmodified	0	0	0
																									25.4136															24.8142						Unmodified	0	0	0
											22.4413		22.5101																																	Unmodified	0	0	0
		24.2303	23.7954																																	21.7503										Acetyl (Protein N-term)	0	0	1
				26.3459																																										Acetyl (Protein N-term)	0	0	1
																			21.1258																											Unmodified	0	0	0
																			22.7712																											Unmodified	0	0	0
																			26.6227																											Unmodified	0	0	0
																																			24.0293											Unmodified	0	0	0
									24.7146				21.8058						23.7127																											Unmodified	0	0	0
																																		20.8908												Unmodified	0	0	0
			24.0091																																											Unmodified	0	0	0
				32.7149																27.9734							25.3643															27.9725				Unmodified	0	0	0
										25.8197															28.3935												26.4418			26.3325						Unmodified	0	0	0
																									26.6732																					Oxidation (M)	0	1	0
																						24.3968																								Unmodified	0	0	0
				26.7248																																										Unmodified	0	0	0
																									25.6507																					Unmodified	0	0	0
																		23.6326																										24.8627		Unmodified	0	0	0
				30.7622																																									28.7826	Unmodified	0	0	0
					20.3998																																									Acetyl (Protein N-term)	0	0	1
25.9036					25.2224								22.6108				23.0621	25.5494	23.5272	21.5174	22.2832		24.5193	21.9495								21.6566			25.3665	23.7138	25.6459			24.5503						Acetyl (Protein N-term)	0	0	1
																																					24.2603									Acetyl (Protein N-term)	0	0	1
24.1188																																														Acetyl (Protein N-term)	0	0	1
																			20.7618																											Unmodified	0	0	0
			26.9388																																											Unmodified	0	0	0
					25.836																																									Unmodified	0	0	0
				29.0393																																									26.0524	Unmodified	0	0	0
																							22.9533																							Unmodified	0	0	0
		28.9625																																												Unmodified	0	0	0
				33.6805																23.8853																									27.6668	Unmodified	0	0	0
																		24.6736																												Unmodified	0	0	0
																			22.8996																											Unmodified	0	0	0
																			25.4479																											Unmodified	0	0	0
																			24.134																											Unmodified	0	0	0
																			21.6654																											Unmodified	0	0	0
				31.1048																																										Unmodified	0	0	0
																																				21.7556										Unmodified	0	0	0
				28.6852																																										Unmodified	0	0	0
																																										28.5069				Unmodified	0	0	0
																																			25.3151											Unmodified	0	0	0
					23.5948																																									Oxidation (M)	0	1	0
		24.4112																																												Unmodified	0	0	0
									23.194																																					Unmodified	0	0	0
									20.5948																																					Unmodified	0	0	0
									24.4639																																					Unmodified	0	0	0
									22.6253																																					Unmodified	0	0	0
													23.4979																				29.4077													Unmodified	0	0	0
				27.028																																									29.9873	Unmodified	0	0	0
																									26.0813																					Unmodified	0	0	0
			25.8201																																											Unmodified	0	0	0
			27.2303		22.488																																									Unmodified	0	0	0
					24.1226																																									Unmodified	0	0	0
				35.9976	23.0156													26.9328		31.9659							29.3193															30.4887			33.477	Unmodified	0	0	0
																						25.4124																								Unmodified	0	0	0
																																														Unmodified	0	0	0
																						25.0723																								Unmodified	0	0	0
		31.5438						28.2505																																					27.1795	Unmodified	0	0	0
			26.6348																																											Unmodified	0	0	0
			22.7273																																											Unmodified	0	0	0
			29.4095																																											Unmodified	0	0	0
					25.2243																																									Phospho (STY)	1	0	0
30.9395				33.2904										29.0439																			26.4944											28.5291		Unmodified	0	0	0
		24.9315																																												Unmodified	0	0	0
			22.953		25.0588														23.7234															21.8614	26.4501	24.3979					22.7476					Acetyl (Protein N-term)	0	0	1
			25.9115																																											Unmodified	0	0	0
															20.8679																															Unmodified	0	0	0
																							22.7016																							Unmodified	0	0	0
		29.6713	27.6572		27.1151				21.7797							27.92	26.6115	29.4411	26.7074			24.404	29.202	25.964							27.1282			27.8248	29.2427	28.1558				30.2359	26.9794					Acetyl (Protein N-term)	0	0	1
		28.8761	26.2628		25.8273											26.7732	25.7239	27.6186	25.6159				27.0182	24.9109								25.5366		27.4572	28.3245	28.1466	26.007			28.35	25.8459					Acetyl (Protein N-term)	0	0	1
																																		23.7692												Acetyl (Protein N-term)	0	0	1
		30.9981	27.7444		27.0188											26.5763							28.512													29.4071				30.0855	26.1208					Acetyl (Protein N-term)	0	0	1
				29.3075	27.8341																												25.9025	25.3451		24.8162								26.4888		Acetyl (Protein N-term)	0	0	1
																							24.8278												25.8231	24.557										Acetyl (Protein N-term)	0	0	1
																		24.1158																												Oxidation (M)	0	1	0
		27.9065																																												Unmodified	0	0	0
			25.3892		24.2648				22.658				24.9098											22.0963																						Acetyl (Protein N-term)	0	0	1
																		25.5623																												Unmodified	0	0	0
		29.661	27.3011		21.0408	23.0552					22.7641																							23.6087												Unmodified	0	0	0
		27.0721																																												Unmodified	0	0	0
			26.1596								22.0188													21.3768										21.7341		20.9299										Oxidation (M)	0	1	0
																28.141																														Unmodified	0	0	0
				32.2792																																									26.9248	Unmodified	0	0	0
					22.0952																																									Acetyl (Protein N-term)	0	0	1
		28.1394																				25.1794							24.8647																	Unmodified	0	0	0
																							24.7065																							Unmodified	0	0	0
																25.9471																														Unmodified	0	0	0
																							24.2703																							Unmodified	0	0	0
				24.3648																																										Unmodified	0	0	0
				37.179	27.5807															31.6185		23.051					29.8433															30.6166			35.1488	Unmodified	0	0	0
																									24.6009																					Unmodified	0	0	0
																							24.7076																							Unmodified	0	0	0
26.956				31.1504																			26.7878																					25.7375		Unmodified	0	0	0
				25.2474										23.6814									26.4531																					23.8141		Oxidation (M)	0	1	0
																							24.9043																							Unmodified	0	0	0
																																														Unmodified	0	0	0
						25.053																																								Unmodified	0	0	0
																		28.207							26.2991																			28.5316		Unmodified	0	0	0
		30.6376																																												Unmodified	0	0	0
		27.134																																												Unmodified	0	0	0
		31.8079																																												Unmodified	0	0	0
																						25.1616																								Unmodified	0	0	0
																25.0093																														Unmodified	0	0	0
																26.8152																														Unmodified	0	0	0
																		23.1322																												Unmodified	0	0	0
																																			23.6797											Unmodified	0	0	0
		29.3253																26.9949		25.9556			23.4549																							Unmodified	0	0	0
																		24.2225																										26.4394		Unmodified	0	0	0
																									23.1846																					Oxidation (M)	0	1	0
																							25.4161																							Unmodified	0	0	0
																							24.7156																							Unmodified	0	0	0
				27.9149																															24.2663											Acetyl (Protein N-term)	0	0	1
																25.2259																														Unmodified	0	0	0
		27.739																											23.328																	Unmodified	0	0	0
																																								25.5282						Unmodified	0	0	0
						24.5877																																		26.4968						Unmodified	0	0	0
		28.4943						28.7997																							27.7027				29.4196					24.2564					27.5904	Unmodified	0	0	0
																		27.7228																										25.5005		Unmodified	0	0	0
																		25.6469																												Oxidation (M)	0	1	0
																		27.2043					26.4939		26.2131																					Unmodified	0	0	0
		28.1096																																												Unmodified	0	0	0
																		25.9977																										24.1768		Unmodified	0	0	0
		25.3458																																						24.7345						Acetyl (Protein N-term)	0	0	1
																																	23.1813													Acetyl (Protein N-term)	0	0	1
			24.6004			26.2435		25.6697																																24.7813						Unmodified	0	0	0
		26.3128																																												Unmodified	0	0	0
																26.4505															25.9086															Unmodified	0	0	0
								26.3837															22.5394																							Unmodified	0	0	0
																															29.0679				27.6723											Acetyl (Protein N-term)	0	0	1
				26.855																																										Acetyl (Protein N-term)	0	0	1
		31.0212																																												Unmodified	0	0	0
			23.217																																											Unmodified	0	0	0
			28.5877						23.7307								22.934				21.9143													24.3154												Unmodified	0	0	0
			25.8359																																											Unmodified	0	0	0
		28.1102																																	26.9077					23.9636						Unmodified	0	0	0
												25.6302		26.7004								25.2178																								Unmodified	0	0	0
																							24.075																							Unmodified	0	0	0
																							23.6281																							Unmodified	0	0	0
																		24.9341							23.8837																			23.9823		Unmodified	0	0	0
																23.8937							22.2933																							Acetyl (Protein N-term)	0	0	1
				25.2955																																										Unmodified	0	0	0
								25.2053																																						Unmodified	0	0	0
			27.8037																																											Unmodified	0	0	0
			27.8938																																											Unmodified	0	0	0
			29.3649																																											Unmodified	0	0	0
			28.9893																																											Unmodified	0	0	0
			28.4824																																											Unmodified	0	0	0
			24.0506																																											Unmodified	0	0	0
					25.8278																																									Unmodified	0	0	0
									22.9441										24.3551																											Unmodified	0	0	0
																																													25.998	Unmodified	0	0	0
																							24.9836																							Unmodified	0	0	0
																			19.4536																											Unmodified	0	0	0
																							25.2336																							Unmodified	0	0	0
																							31.6928																					27.3383		Unmodified	0	0	0
		27.4481																																												Unmodified	0	0	0
			24.5055																																											Unmodified	0	0	0
																																														Unmodified	0	0	0
																		26.176																												Unmodified	0	0	0
																							24.6173																							Unmodified	0	0	0
																																								25.6275						Unmodified	0	0	0
			25.8795																																											Unmodified	0	0	0
		31.8713																																												Unmodified	0	0	0
																		22.3243																												Unmodified	0	0	0
																						25.322	25.4577																							Unmodified	0	0	0
													25.1856																																	Unmodified	0	0	0
													20.3086																																	Unmodified	0	0	0
													21.9901																																	Unmodified	0	0	0
																		23.9775																												Unmodified	0	0	0
		32.5142																											27.7925																	Unmodified	0	0	0
		33.2605																											29.6019																	Unmodified	0	0	0
																									24.66										25.9989											Oxidation (M)	0	1	0
																26.0961																			25.9591			24.8135								2 Oxidation (M)	0	2	0
																																			28.1066											Oxidation (M)	0	1	0
		31.554																																												Unmodified	0	0	0
		29.8784																											23.8847																	Unmodified	0	0	0
		23.4983																																												Unmodified	0	0	0
											21.3171																							24.0474		23.0863										Acetyl (Protein N-term)	0	0	1
																																				20.2969										Acetyl (Protein N-term)	0	0	1
																27.3595																														Unmodified	0	0	0
				28.0855								24.3998	23.582			24.8724	23.8968					28.0136													23.7648									25.4338		Unmodified	0	0	0
					24.184																																									Unmodified	0	0	0
					23.9077																																									Unmodified	0	0	0
																26.742																						23.6544								Unmodified	0	0	0
										24.6214																																				Unmodified	0	0	0
													23.2734																																	Acetyl (Protein N-term)	0	0	1
													21.6417																																	Acetyl (Protein N-term)	0	0	1
																								22.076										22.422												Unmodified	0	0	0
																								22.2738										22.6351												Unmodified	0	0	0
					21.4917																	26.6175																								Acetyl (Protein N-term)	0	0	1
		25.7997																																												Acetyl (Protein N-term)	0	0	1
																		24.4736																												Unmodified	0	0	0
																																														Unmodified	0	0	0
26.5019																																														Unmodified	0	0	0
																26.9319		26.6893																				23.7413								Unmodified	0	0	0
			25.1984										21.7302																																	Unmodified	0	0	0
																26.5527																														Unmodified	0	0	0
																																					25.6541									Unmodified	0	0	0
		31.5899																																												Unmodified	0	0	0
		33.0755																																												Unmodified	0	0	0
			24.5788		20.8505																																									Acetyl (Protein N-term)	0	0	1
				29.1944																26.5766							23.6061															25.5541			29.4591	Unmodified	0	0	0
		30.9223								29.7929																																				Unmodified	0	0	0
																		23.1675																												Unmodified	0	0	0
																																														Unmodified	0	0	0
					25.8807																																									Unmodified	0	0	0
					25.4979																																									Unmodified	0	0	0
																							26.1089																							Unmodified	0	0	0
											22.4173		25.2144						26.131																											Unmodified	0	0	0
																			24.9149																											Unmodified	0	0	0
																			21.5796																											Unmodified	0	0	0
23.8929																																														Unmodified	0	0	0
												25.6978																																		Unmodified	0	0	0
																																								22.9023						Unmodified	0	0	0
																							24.8363																							Unmodified	0	0	0
																		26.3809																												Unmodified	0	0	0
		29.0755								26.8093								26.5211																										24.3125		Unmodified	0	0	0
					22.4312																																									Acetyl (Protein N-term)	0	0	1
								28.6897																											29.5837											Unmodified	0	0	0
26.7935				31.2603										26.3835		25.7148		26.2039		25.7716			24.9968																					26.1925	26.3642	Unmodified	0	0	0
										25.2992																																				Unmodified	0	0	0
								23.7027																																						Unmodified	0	0	0
					24.0166																																									Unmodified	0	0	0
													23.3556																																	Unmodified	0	0	0
					22.146								24.7377																						25.7075										24.3002	Unmodified	0	0	0
26.3094					25.755							24.8338	23.4214					24.6889	23.8707										23.8916		24.164				28.9116	26.1089								25.453	25.4024	Unmodified	0	0	0
																		27.8336							28.2758																			28.2373		Unmodified	0	0	0
			24.358																																											Unmodified	0	0	0
					23.3586																																									Unmodified	0	0	0
		30.8148						30.1967																																					30.1183	Unmodified	0	0	0
																																				23.7814										Unmodified	0	0	0
																																												24.0151		Acetyl (Protein N-term)	0	0	1
		28.0476																																												Unmodified	0	0	0
																							24.5353																							Unmodified	0	0	0
														24.0103																																Unmodified	0	0	0
			25.3751																																											Unmodified	0	0	0
			27.325																																											Unmodified	0	0	0
			28.3341																																											Unmodified	0	0	0
														25.1127																																Unmodified	0	0	0
														28.474								26.4552																								Unmodified	0	0	0
														29.7816								29.3957																								Oxidation (M)	0	1	0
														28.2128								26.8429																								Unmodified	0	0	0
								23.6243																																						Unmodified	0	0	0
																															24.132						24.9819									Unmodified	0	0	0
			23.7697																																											Oxidation (M)	0	1	0
																																				22.2515										Unmodified	0	0	0
																							23.988																							Unmodified	0	0	0
					24.6389																																									Unmodified	0	0	0
		26.6855																																												Unmodified	0	0	0
						22.5656				24.2771																														26.5871						Unmodified	0	0	0
																																		22.6096												Unmodified	0	0	0
			23.8386																																											Unmodified	0	0	0
														28.7383																																Unmodified	0	0	0
										25.3741																																				Unmodified	0	0	0
														28.3571																																Unmodified	0	0	0
			24.6536																																											Unmodified	0	0	0
			24.1178																																											Unmodified	0	0	0
										23.059																																				Unmodified	0	0	0
																						28.1131																								Unmodified	0	0	0
		30.4601						24.2195															22.6881																							Unmodified	0	0	0
																						24.4881																								Unmodified	0	0	0
			25.0714																																						22.0892					Unmodified	0	0	0
																						23.8858																								Unmodified	0	0	0
			27.7905																																											Unmodified	0	0	0
														27.866								24.4571																								Unmodified	0	0	0
										24.6253																																				Unmodified	0	0	0
																						26.5336																								Unmodified	0	0	0
														31.8346								32.2569																								Unmodified	0	0	0
														24.5885																																Oxidation (M)	0	1	0
									22.9203																																					Unmodified	0	0	0
														23.3671																																Unmodified	0	0	0
														26.8536																																Unmodified	0	0	0
								23.2133																																						Unmodified	0	0	0
														26.2926								28.5562																								Unmodified	0	0	0
																		25.3462																												Unmodified	0	0	0
																				25.9146																										Unmodified	0	0	0
														22.7489																																Oxidation (M)	0	1	0
														24.737																																Unmodified	0	0	0
				28.0858																																									24.7372	Unmodified	0	0	0
26.5948				29.3685																															23.8466									25.5142	28.7082	Unmodified	0	0	0
																																								24.412						Acetyl (Protein N-term)	0	0	1
									21.9043																											21.7517										Acetyl (Protein N-term)	0	0	1
		29.1167				22.7398		24.9873	24.9833												21.6876												24.2315			25.4578				24.1917						Acetyl (Protein N-term)	0	0	1
		26.3229	24.8226	25.7894	24.341	22.8641																																		24.0833						Acetyl (Protein N-term)	0	0	1
24.878		28.9624														26.0046	23.5443	25.8083					25.6524										26.5865		28.2073	24.4282	24.6883			28.7928						Acetyl (Protein N-term)	0	0	1
					24.6037																														25.3874					24.6981				27.1593		Acetyl (Protein N-term)	0	0	1
																																		25.0089												Unmodified	0	0	0
																			21.626															23.6201												Unmodified	0	0	0
			28.7963																																											Unmodified	0	0	0
		27.3315	30.3118		24.0298																																									Unmodified	0	0	0
			28.0145																																											Unmodified	0	0	0
			28.8418																																											Unmodified	0	0	0
			28.491																																											Unmodified	0	0	0
																																		23.1207												Oxidation (M)	0	1	0
														32.5255																																Unmodified	0	0	0
		27.1987																																												Unmodified	0	0	0
																																														Unmodified	0	0	0
		26.4197																																												Acetyl (Protein N-term)	0	0	1
					25.2163																																									Unmodified	0	0	0
26.555																																														Unmodified	0	0	0
26.176																																														Unmodified	0	0	0
		24.9318																																												Acetyl (Protein N-term)	0	0	1
											20.6466						22.7288																								24.6885					Unmodified	0	0	0
														24.4365																																Unmodified	0	0	0
														26.981																																Unmodified	0	0	0
														28.3532								26.9884																								Unmodified	0	0	0
														30.4244																																Unmodified	0	0	0
									22.084												22.2188																									Unmodified	0	0	0
									21.9556																											22.9127										Unmodified	0	0	0
		31.3824																																												Unmodified	0	0	0
														25.0823																																Unmodified	0	0	0
														27.9241																																Unmodified	0	0	0
														29.686								23.6102																								Unmodified	0	0	0
														27.0743																																Unmodified	0	0	0
														29.0624																																Unmodified	0	0	0
														26.4584																																2 Oxidation (M)	0	2	0
																						28.5017																								Unmodified	0	0	0
														31.1918																																Unmodified	0	0	0
														26.2644																																Unmodified	0	0	0
																						23.8375																								Unmodified	0	0	0
																						25.4418																								Oxidation (M)	0	1	0
														25.008																																Unmodified	0	0	0
			24.4435																																											Unmodified	0	0	0
			27.4135																																											Unmodified	0	0	0
			27.3698																																											Unmodified	0	0	0
			30.2991																																											Unmodified	0	0	0
			28.2461																																											Unmodified	0	0	0
														28.7663								26.1436																								Unmodified	0	0	0
														25.9099								25.4379																								Unmodified	0	0	0
														25.6317																																Unmodified	0	0	0
														25.804																																Unmodified	0	0	0
														29.7041								26.6433																								Unmodified	0	0	0
														28.4877																																Unmodified	0	0	0
														29.6559								24.2862																								Unmodified	0	0	0
														30.4412																																Oxidation (M)	0	1	0
														28.3438																																Oxidation (M)	0	1	0
														28.0236																																Unmodified	0	0	0
																			21.8643																											Unmodified	0	0	0
														30.4982								27.0225																								Unmodified	0	0	0
			25.6583																																						21.4039					Unmodified	0	0	0
													21.4436																							23.7062					21.8814					Unmodified	0	0	0
														27.0069																																Unmodified	0	0	0
														30.1541								26.8747																								Unmodified	0	0	0
														25.9241								25.7368																								Unmodified	0	0	0
														32.7355								30.1325																								Unmodified	0	0	0
									22.0387																											22.2005										Unmodified	0	0	0
					23.2696																																									Acetyl (Protein N-term)	0	0	1
		24.3258																																												Acetyl (Protein N-term)	0	0	1
									24.1929												25.8703															25.2593										Unmodified	0	0	0
									25.6876												26.0227															24.3948										Unmodified	0	0	0
																					26.4205															22.5762										Unmodified	0	0	0
																																														Unmodified	0	0	0
									23.7458												25.6944															22.5713										Unmodified	0	0	0
																					22.9936																									Unmodified	0	0	0
																			22.3401																											Unmodified	0	0	0
					24.3195																																									Acetyl (Protein N-term)	0	0	1
													22.3049																																	Unmodified	0	0	0
		21.4634																																												Unmodified	0	0	0
														31.1125								27.4885																								Unmodified	0	0	0
20.8881																																														Unmodified	0	0	0
			27.6435																																											Unmodified	0	0	0
			24.9957																																											Unmodified	0	0	0
														25.5739																																Unmodified	0	0	0
			22.2851																																											Unmodified	0	0	0
														25.1765																																Unmodified	0	0	0
														27.1359																																Unmodified	0	0	0
														30.221								28.4901																								Unmodified	0	0	0
														27.9314								25.4554																								Unmodified	0	0	0
																						24.3801																								Unmodified	0	0	0
														30.1848								26.7236																								Unmodified	0	0	0
														30.9406								29.8829																								Unmodified	0	0	0
														29.4655								27.3029																								Unmodified	0	0	0
														25.39																																Unmodified	0	0	0
														27.8164								25.8551																								Unmodified	0	0	0
														25.2811																																Unmodified	0	0	0
														32.0468								31.367																								Unmodified	0	0	0
			26.1015																																											Unmodified	0	0	0
														26.8347								24.9179																								Unmodified	0	0	0
														30.5065																																Unmodified	0	0	0
														26.5098								26.8046																								Unmodified	0	0	0
		34.421																																												Unmodified	0	0	0
														29.5324								29.0182																								Unmodified	0	0	0
																						25.3565																								Unmodified	0	0	0
														24.3548								27.3635																								Unmodified	0	0	0
														24.2277																																Unmodified	0	0	0
														26.235																																Unmodified	0	0	0
		26.712																																												Unmodified	0	0	0
			27.0877																																											Unmodified	0	0	0
			25.9153																																											Unmodified	0	0	0
																						28.8322																								Unmodified	0	0	0
														26.1722																																Unmodified	0	0	0
														24.973																																Unmodified	0	0	0
														24.3825																																Unmodified	0	0	0
														34.6198								30.7464																								Unmodified	0	0	0
			23.876																																											Unmodified	0	0	0
			27.4882																																											Unmodified	0	0	0
																																		21.4551		20.6298										Unmodified	0	0	0
				27.409																																										Unmodified	0	0	0
														27.9363								23.8732																								Oxidation (M)	0	1	0
														26.0848																																Unmodified	0	0	0
														23.9971																																Unmodified	0	0	0
														28.1305								27.2187																								Unmodified	0	0	0
														25.6076																																Unmodified	0	0	0
														30.1562								28.3473																								Unmodified	0	0	0
														27.1531								26.8873																								Unmodified	0	0	0
																						26.1891																								Unmodified	0	0	0
																															24.3124															Unmodified	0	0	0
																							24.0504																							Unmodified	0	0	0
																															24.3232															Unmodified	0	0	0
																							24.81																							Unmodified	0	0	0
																							25.4901																							Unmodified	0	0	0
								26.1691														26.6415																								Unmodified	0	0	0
																							23.5811																							Unmodified	0	0	0
																							26.0765																							Unmodified	0	0	0
						25.5078																																								Unmodified	0	0	0
																						25.9843	24.5303																							Unmodified	0	0	0
								25.5247														23.6062	24.8806																							Unmodified	0	0	0
										25.306													23.1984								26.8975															Unmodified	0	0	0
																							24.4593								24.7689															Oxidation (M)	0	1	0
																							24.1767																							Unmodified	0	0	0
																															24.4219															Unmodified	0	0	0
										25.6917																																				Unmodified	0	0	0
		25.9867																																												Unmodified	0	0	0
										29.0947																																				Unmodified	0	0	0
										28.9322										24.7931																										Unmodified	0	0	0
																						26.2068	26.6278																							Unmodified	0	0	0
										25.0672																																				Unmodified	0	0	0
																															23.5663															Unmodified	0	0	0
						22.4292				24.4706																																				Unmodified	0	0	0
										23.0244																					24.4368															Unmodified	0	0	0
																															25.4516															Unmodified	0	0	0
																							22.8687																							Unmodified	0	0	0
																							21.9247																							Unmodified	0	0	0
										26.2596																																				Unmodified	0	0	0
						27.4143																	25.1958																							Unmodified	0	0	0
																							24.3479								25.0949															Unmodified	0	0	0
										23.9771																																				Unmodified	0	0	0
																							24.7668																							Unmodified	0	0	0
						24.0464																	25.4658																							Unmodified	0	0	0
										25.6774																																				Oxidation (M)	0	1	0
										24.5332																																				Unmodified	0	0	0
																							25.9395																							Unmodified	0	0	0
										27.5066													26.0857																							Unmodified	0	0	0
																							22.9664																							Unmodified	0	0	0
																							24.4548																							Unmodified	0	0	0
																							23.1042																							Unmodified	0	0	0
																							26.0284																							Unmodified	0	0	0
								28.5783														27.8407									26.0342															Unmodified	0	0	0
																															29.1664															Unmodified	0	0	0
								28.6346														28.0694	27.2127																							Unmodified	0	0	0
										25.596																																				Unmodified	0	0	0
						25.3739																	25.6298																							Unmodified	0	0	0
										26.5293																																				Unmodified	0	0	0
										23.3879													25.1271																							Unmodified	0	0	0
																															27.729															Unmodified	0	0	0
																															25.6789															Unmodified	0	0	0
																							21.9864																							Unmodified	0	0	0
																															26.3337															Unmodified	0	0	0
																															26.6664															Unmodified	0	0	0
								26.9137														26.514	24.316																							Unmodified	0	0	0
																							23.6668																							Unmodified	0	0	0
																							22.3285																							Unmodified	0	0	0
						23.498				22.1455																																				Unmodified	0	0	0
																																														Unmodified	0	0	0
						26.9035																									24.8627															Unmodified	0	0	0
																															24.8037															Unmodified	0	0	0
																							22.5465																							Unmodified	0	0	0
										28.1945										23.2911																										Unmodified	0	0	0
																				28.6662																										Unmodified	0	0	0
														28.5917								27.7032																								Unmodified	0	0	0
						23.2456																																								Unmodified	0	0	0
																							25.9511																							Unmodified	0	0	0
																							22.6764																							Unmodified	0	0	0
					28.3013																																									Unmodified	0	0	0
					23.489																																									Unmodified	0	0	0
					25.9989																																									Unmodified	0	0	0
					25.1787																																									Unmodified	0	0	0
																						25.6471	27.2302								28.3422															Unmodified	0	0	0
										25.9517																																				Unmodified	0	0	0
										25.474																																				Unmodified	0	0	0
																							25.9355								29.9754															Unmodified	0	0	0
										30.7436										28.7024																										Unmodified	0	0	0
																															25.5014															Unmodified	0	0	0
																															23.95															Unmodified	0	0	0
			26.385																																											Unmodified	0	0	0
																							24.2928																							Unmodified	0	0	0
																							22.9552																							Unmodified	0	0	0
																							24.1994																							Unmodified	0	0	0
																							23.0241																							Unmodified	0	0	0
																						24.4137																								Unmodified	0	0	0
										23.9753																																				Unmodified	0	0	0
																							24.4517																							Unmodified	0	0	0
										26.7623																																				Unmodified	0	0	0
								26.1421															26.2943																							Unmodified	0	0	0
										26.0113																					26.2587															Unmodified	0	0	0
																							22.8578																							Unmodified	0	0	0
24.2933										25.0625																																				Unmodified	0	0	0
						27.5517		24.6099		29.2643												27.6937	29.9445																							Unmodified	0	0	0
										23.0339																																				Unmodified	0	0	0
						25.6274																																								Unmodified	0	0	0
														28.8804								24.5618																								Unmodified	0	0	0
						21.0596																																								Unmodified	0	0	0
																							25.9753																							Unmodified	0	0	0
																							24.3093																							Oxidation (M)	0	1	0
																							24.3549																							Unmodified	0	0	0
								22.7683															23.033																							Unmodified	0	0	0
																							28.1883																							Unmodified	0	0	0
										24.5612																																				Oxidation (M)	0	1	0
																															27.5186															Oxidation (M)	0	1	0
								25.2905														23.8861																								Unmodified	0	0	0
										27.3361																																				Unmodified	0	0	0
						22.842		27.1237														27.0679																								Unmodified	0	0	0
																															26.271															Unmodified	0	0	0
										24.7362																																				Unmodified	0	0	0
										25.571																																				Unmodified	0	0	0
																							23.4977																							Unmodified	0	0	0
																																														Unmodified	0	0	0
																							24.0851																							Unmodified	0	0	0
						25.0243				27.1127																																				Unmodified	0	0	0
								25.3553														26.6808	26.2098																							Unmodified	0	0	0
														23.3498																																Unmodified	0	0	0
										26.8601												26.6984									29.727															Unmodified	0	0	0
								24.9365														27.6186	25.6555																							Unmodified	0	0	0
																															28.4508															Unmodified	0	0	0
																															24.8753															Unmodified	0	0	0
										21.7566																					26.9246															Unmodified	0	0	0
									22.1058												22.1722															25.4516										Unmodified	0	0	0
																															25.5351															Unmodified	0	0	0
										23.1919																					26.4009															Unmodified	0	0	0
										28.6321																																				Unmodified	0	0	0
										28.0417																																				Unmodified	0	0	0
								25.5083														25.4184																								Unmodified	0	0	0
										25.5399										25.6119																										Unmodified	0	0	0
								23.2273															22.4543																							Unmodified	0	0	0
																															24.3211															Unmodified	0	0	0
						28.9169																	22.6868																							Unmodified	0	0	0
						24.9596																																								Unmodified	0	0	0
																						26.512																								Unmodified	0	0	0
														28.5923																																Oxidation (M)	0	1	0
																				23.7455																										Unmodified	0	0	0
			25.5716																																											Unmodified	0	0	0
			26.9628																																											Unmodified	0	0	0
																							23.1732																							Unmodified	0	0	0
																							24.6797																							Unmodified	0	0	0
								26.4606														23.8108	26.5455																							Unmodified	0	0	0
										22.233																																				Unmodified	0	0	0
								28.4369														26.1393	25.7432																							Unmodified	0	0	0
																						24.8437																								Oxidation (M)	0	1	0
																															21.7331															Unmodified	0	0	0
																							25.6683																							Unmodified	0	0	0
										26.3834																																				Unmodified	0	0	0
																							22.9933								29.0834															Unmodified	0	0	0
																							23.7001																							Unmodified	0	0	0
										24.7832																																				Unmodified	0	0	0
																							24.7671																							Unmodified	0	0	0
														27.8749								24.5435																								Unmodified	0	0	0
										22.7443																																				Unmodified	0	0	0
										24.8735																																				Unmodified	0	0	0
										26.5287										26.352																										Unmodified	0	0	0
																							24.1923																							Unmodified	0	0	0
																																														Unmodified	0	0	0
																							22.7808																							Unmodified	0	0	0
										26.0396													24.7852																							Unmodified	0	0	0
																							24.7426																							Unmodified	0	0	0
										24.1713																																				Unmodified	0	0	0
																							22.6002																							Oxidation (M)	0	1	0
																							24.4078																							Unmodified	0	0	0
						26.3393																																								Unmodified	0	0	0
										27.028													27.1011																							Unmodified	0	0	0
																							24.5166																							Unmodified	0	0	0
																						24.9902																								Unmodified	0	0	0
																							24.4908																							Unmodified	0	0	0
																																														Unmodified	0	0	0
										24.7323												25.9764																								Unmodified	0	0	0
		29.0117																																												Unmodified	0	0	0
								25.4115															26.0475																							Unmodified	0	0	0
																							25.2161																							Unmodified	0	0	0
																						24.5755	22.5983																							Unmodified	0	0	0
								28.8247		24.885												28.5488	29.0885				24.4901																			Unmodified	0	0	0
										24.0752																																				Unmodified	0	0	0
										24.2411																					27.7548															Unmodified	0	0	0
								26.0953														25.7448	27.4943																							Unmodified	0	0	0
										24.0014																																				Unmodified	0	0	0
										24.37																																				Unmodified	0	0	0
								28.4376														27.0636	27.9585																							Unmodified	0	0	0
																							23.6204																							Unmodified	0	0	0
																							23.8425																							Unmodified	0	0	0
																							28.9182																							Unmodified	0	0	0
																							26.5625																							Unmodified	0	0	0
																							23.6403																							Unmodified	0	0	0
																															27.7171															Unmodified	0	0	0
										25.4927																																				Unmodified	0	0	0
										27.4816																																				Unmodified	0	0	0
								31.8443														31.4807	31.8802																							Unmodified	0	0	0
								28.7082														28.7635	26.9466				24.6829																			Unmodified	0	0	0
						26.9087		27.4483														29.9967	24.646																							Unmodified	0	0	0
																							25.2201																							Unmodified	0	0	0
																															27.6417															Unmodified	0	0	0
																							24.6392																							Unmodified	0	0	0
																							26.4666																							Unmodified	0	0	0
										24.9465																																				Unmodified	0	0	0
										26.6595																																				Unmodified	0	0	0
								25.5791														24.4448	24.0904																							Unmodified	0	0	0
																							24.1617																							Unmodified	0	0	0
																							25.1825																							Unmodified	0	0	0
						23.4293				27.7789												25.1862	23.2403																							Unmodified	0	0	0
								25.4708														26.2777	25.1577				23.0812																			Unmodified	0	0	0
																							24.6989																							Unmodified	0	0	0
								26.7341														25.4935	25.5227																							Unmodified	0	0	0
																							28.5426																							Unmodified	0	0	0
								26.1855														26.5826	27.8997																							Unmodified	0	0	0
																							27.2711																							Oxidation (M)	0	1	0
25.4313																	23.5688						22.919												26.0636		26.7718									Acetyl (Protein N-term);Oxidation (M)	0	1	1
29.0311		29.439								22.7135							23.3576					23.9804	25.0162										26.8865		29.4698		28.4895			27.6105					28.0575	Acetyl (Protein N-term)	0	0	1
25.9286		26.4744																																	26.4067		25.2811			25.3127					25.3996	Acetyl (Protein N-term)	0	0	1
										24.1132																																				Unmodified	0	0	0
										25.0243																																				Oxidation (M)	0	1	0
										25.6777																																				Unmodified	0	0	0
										23.5553																					26.8941															Unmodified	0	0	0
										23.9938																																				Unmodified	0	0	0
																							26.9027																							Unmodified	0	0	0
																							25.1728																							Unmodified	0	0	0
										27.5847																																				Unmodified	0	0	0
																															24.2864															Unmodified	0	0	0
								25.1401															23.7025																							Unmodified	0	0	0
								28.158														24.1667	24.3335																							Unmodified	0	0	0
										24.8275																																				Unmodified	0	0	0
										25.9246																																				Unmodified	0	0	0
																						24.8954																								Unmodified	0	0	0
																							24.9524																							Unmodified	0	0	0
																															24.3947															Unmodified	0	0	0
																							24.4129																							Unmodified	0	0	0
								24.9005															22.088																							Unmodified	0	0	0
																							22.9462																							Oxidation (M)	0	1	0
										24.9133																					27.2629															Unmodified	0	0	0
																															25.7501															Unmodified	0	0	0
																																														Unmodified	0	0	0
																									22.2349																					Unmodified	0	0	0
										25.8284																					25.7516															Unmodified	0	0	0
																							23.3953																							Unmodified	0	0	0
																							23.373																							Unmodified	0	0	0
																							25.552																							Unmodified	0	0	0
																															27.7664															Unmodified	0	0	0
										23.4825																																				Unmodified	0	0	0
																							24.0988																							Unmodified	0	0	0
		29.0573																																						24.4198						Unmodified	0	0	0
																						25.1055																								Unmodified	0	0	0
																							22.4797																							Unmodified	0	0	0
																															27.4056															Unmodified	0	0	0
										25.004																																				Unmodified	0	0	0
																															24.2109															Unmodified	0	0	0
																															25.4471															Unmodified	0	0	0
										25.1546																																				Unmodified	0	0	0
																															27.7015															Unmodified	0	0	0
										24.0527																																				Unmodified	0	0	0
																							23.3389																							Unmodified	0	0	0
																															24.7924															Oxidation (M)	0	1	0
																															25.9736															Unmodified	0	0	0
										23.7885																																				Unmodified	0	0	0
																																														Unmodified	0	0	0
																							27.1891																							Unmodified	0	0	0
																							23.6594																							Unmodified	0	0	0
								25.0454															27.1955																							Unmodified	0	0	0
																							22.4948																							Unmodified	0	0	0
																							23.7444																							Unmodified	0	0	0
						22.4833																																								Unmodified	0	0	0
																							23.3568																							Unmodified	0	0	0
										24.4131																																				Unmodified	0	0	0
																							23.5199																							Unmodified	0	0	0
																				27.5379																										Unmodified	0	0	0
																							23.5267																							Unmodified	0	0	0
																							23.3741																							Unmodified	0	0	0
								26.2946						26.538								23.9181	22.7156																							Unmodified	0	0	0
																															23.8577															Unmodified	0	0	0
				26.3952																																										Unmodified	0	0	0
													21.1635																																	Unmodified	0	0	0
						22.0283																																								Unmodified	0	0	0
																							23.9285																							Unmodified	0	0	0
																							23.9116																							Unmodified	0	0	0
																						24.1708																								Unmodified	0	0	0
								28.8284														25.8834	26.6217																							Unmodified	0	0	0
																															25.9342															Unmodified	0	0	0
										25.7623																																				Unmodified	0	0	0
																															24.0463															Unmodified	0	0	0
																																														Unmodified	0	0	0
																							23.7804																							Unmodified	0	0	0
										26.7693																																				Unmodified	0	0	0
										26.1454																					27.0245															Oxidation (M)	0	1	0
										24.2713																																				Unmodified	0	0	0
																						23.8985																								Unmodified	0	0	0
																							23.9922																							Oxidation (M)	0	1	0
										28.4195																																				Unmodified	0	0	0
																															23.8428															Unmodified	0	0	0
										23.1844																																				Oxidation (M)	0	1	0
										23.8844																																				Unmodified	0	0	0
								29.6744														27.9506	29.5384				26.7179																			Unmodified	0	0	0
										26.0943																																				Unmodified	0	0	0
																							26.4943																							Unmodified	0	0	0
																																														Unmodified	0	0	0
								29.3751														25.3718	25.0373																							Unmodified	0	0	0
								28.3346														27.7624	29.5497				27.4062																			Unmodified	0	0	0
																							23.3559																							Unmodified	0	0	0
																							24.0793																							Unmodified	0	0	0
										27.5778													23.8283								27.1043															Unmodified	0	0	0
																							24.4168																							Unmodified	0	0	0
																							23.0016																							Unmodified	0	0	0
														24.2817																																Unmodified	0	0	0
			27.6139																																											Unmodified	0	0	0
			26.8788																																											Unmodified	0	0	0
																															25.5617															Unmodified	0	0	0
								25.7921															23.0278																							Unmodified	0	0	0
										25.9164																																				Unmodified	0	0	0
										26.6963																					25.8545															Unmodified	0	0	0
																															26.7351															Unmodified	0	0	0
								24.2651																																						Unmodified	0	0	0
																							24.7274																							Unmodified	0	0	0
																															25.2657															Unmodified	0	0	0
										28.6212																																				Unmodified	0	0	0
																															24.6889															Unmodified	0	0	0
										27.4626																					27.163															Unmodified	0	0	0
																															25.8126															Unmodified	0	0	0
										24.9335																																				Unmodified	0	0	0
																															27.6381															Unmodified	0	0	0
																							25.2966																							Unmodified	0	0	0
																							26.6026																							Unmodified	0	0	0
																															25.021															Unmodified	0	0	0
																						24.4373	24.1492																							Unmodified	0	0	0
										24.9965																																				Unmodified	0	0	0
																							29.3157																							Unmodified	0	0	0
																							22.9572																							Unmodified	0	0	0
										28.6267																																				Unmodified	0	0	0
										24.2068																																				Unmodified	0	0	0
			24.9642										20.9624						21.2326																											Unmodified	0	0	0
																																									22.9141					Unmodified	0	0	0
						24.5953								28.3086									24.911																							Oxidation (M)	0	1	0
														26.2803						26.2632																										Unmodified	0	0	0
																																														Unmodified	0	0	0
																															25.5214															Unmodified	0	0	0
																							23.6432																							Unmodified	0	0	0
										24.1936																					23.7579															Unmodified	0	0	0
																															23.2047															Unmodified	0	0	0
										25.4804																																				Unmodified	0	0	0
																							24.12																							Unmodified	0	0	0
																							25.1572																							Unmodified	0	0	0
																															24.2089															Unmodified	0	0	0
																						24.5661																								Unmodified	0	0	0
										24.1197																					26.1792															Unmodified	0	0	0
																							25.782																							Oxidation (M)	0	1	0
																							25.1246																							Unmodified	0	0	0
								27.3264															25.4249				24.3853																			Unmodified	0	0	0
																							30.306																							Unmodified	0	0	0
																							23.024																							Unmodified	0	0	0
						24.3905																	25.7443																							Unmodified	0	0	0
										26.2426										25.3963			22.7242																							Unmodified	0	0	0
										23.9232										24.0692																										Unmodified	0	0	0
						24.245																	22.4638								26.0816															Unmodified	0	0	0
																															25.4101															Unmodified	0	0	0
						24.798				28.9274										25.6051											23.8935															Unmodified	0	0	0
																							24.274																							Unmodified	0	0	0
																						28.1202	26.9484																							Unmodified	0	0	0
										30.1185										24.4133		25.4986	29.2754								31.2219															Unmodified	0	0	0
								25.5903		29.3074													25.4973				23.5532				25.1119															Unmodified	0	0	0
																							25.5041								27.7963															Unmodified	0	0	0
																															25.5405															Unmodified	0	0	0
																							24.5163								26.5906															Unmodified	0	0	0
																				26.0685																										Unmodified	0	0	0
																				26.3087																										Unmodified	0	0	0
						24.3091																																								Unmodified	0	0	0
										23.4563																																				Unmodified	0	0	0
																				27.0892																										Unmodified	0	0	0
																															26.4122															Unmodified	0	0	0
																															22.6833															Unmodified	0	0	0
																				26.4251																										Unmodified	0	0	0
										24.7152																																				Unmodified	0	0	0
														23.9019																																Unmodified	0	0	0
						24.7697																									26.196															Oxidation (M)	0	1	0
										24.7796																																				Unmodified	0	0	0
																															28.2963															Unmodified	0	0	0
																				28.2019																										Unmodified	0	0	0
										24.6364													24.5557																							Unmodified	0	0	0
								25.487															23.8867																							Unmodified	0	0	0
																															26.9583															Unmodified	0	0	0
										24.9015																					29.481															Unmodified	0	0	0
																				24.067																										Unmodified	0	0	0
										23.5135													24.1671																							Unmodified	0	0	0
										22.3572																																				Unmodified	0	0	0
													22.6052																																	Oxidation (M)	0	1	0
													22.2189																																	Oxidation (M)	0	1	0
													22.2063																																	Oxidation (M)	0	1	0
																							25.5461																							Unmodified	0	0	0
										24.2747				24.227						27.7203			25.2026																							Unmodified	0	0	0
																				24.149																										Unmodified	0	0	0
										28.5512										28.1088																										Unmodified	0	0	0
										25.8184																																				Unmodified	0	0	0
					24.5541																																									Unmodified	0	0	0
																																				22.8013										Unmodified	0	0	0
																							26.9393																							Unmodified	0	0	0
																				26.011																										Unmodified	0	0	0
										25.1784										25.9505																										Unmodified	0	0	0
										25.481													26.4199								27.0046															Unmodified	0	0	0
																															24.0019															Unmodified	0	0	0
																				25.0027																										Unmodified	0	0	0
																															25.6848															Unmodified	0	0	0
																							25.9078																							Unmodified	0	0	0
								25.6262														24.9522	21.5426																							Unmodified	0	0	0
																							23.8032																							Unmodified	0	0	0
								31.1366		26.3833												30.4823	29.2913																							Unmodified	0	0	0
								29.6452		27.4476												28.3498	27.2599				26.9146																			Unmodified	0	0	0
										24.479																																				Unmodified	0	0	0
																				24.6587																										Unmodified	0	0	0
								25.0863														28.4187																								Unmodified	0	0	0
																						26.4615	25.4702																							Unmodified	0	0	0
								24.3975															22.935																							Unmodified	0	0	0
										23.1975													23.2357																							Unmodified	0	0	0
																															24.3836															Unmodified	0	0	0
										24.8541													24.3539																							Unmodified	0	0	0
																							21.739																							Unmodified	0	0	0
																							24.756																							Unmodified	0	0	0
								26.9458														25.9593																								Unmodified	0	0	0
																						25.8157	25.5235																							Oxidation (M)	0	1	0
								26.0408														25.2642	26.0279																							Unmodified	0	0	0
										24.3689																																				Unmodified	0	0	0
																						23.8994	23.1423																							Unmodified	0	0	0
																															27.1563															Unmodified	0	0	0
																							26.5225																							Unmodified	0	0	0
										23.6181																																				Unmodified	0	0	0
																						25.3007	26.9457																							Unmodified	0	0	0
								28.8123														27.277	29.1693																							Unmodified	0	0	0
								27.0767														26.8381	27.6174				25.0661																			Unmodified	0	0	0
																							24.5575																							Unmodified	0	0	0
																							25.1163																							Unmodified	0	0	0
										24.8667																					26.4809															Unmodified	0	0	0
																															25.1825															Unmodified	0	0	0
										24.2605													24.4291																							Unmodified	0	0	0
								26.443																																						Unmodified	0	0	0
																															24.6531															Unmodified	0	0	0
																							26.1596																							Unmodified	0	0	0
																																														Unmodified	0	0	0
								28.935														28.046																								Unmodified	0	0	0
																															25.737															Unmodified	0	0	0
																															24.0638															Unmodified	0	0	0
										27.9408																					25.456															Unmodified	0	0	0
																							25.1807																							Unmodified	0	0	0
														27.3831																																Unmodified	0	0	0
																							23.503																							Unmodified	0	0	0
																															23.8294															Unmodified	0	0	0
																						24.633	27.3372																							Unmodified	0	0	0
																															26.2747															Unmodified	0	0	0
																						24.1868	24.3646																							Unmodified	0	0	0
										26.1894				27.2749								28.815					26.5262																			Unmodified	0	0	0
																							24.3984																							Unmodified	0	0	0
		26.8565																																												Unmodified	0	0	0
																							24.4904																							Unmodified	0	0	0
																							24.1452																							Unmodified	0	0	0
																						24.0804	25.0237																							Unmodified	0	0	0
																							20.6425																							Oxidation (M)	0	1	0
																						24.9012	23.6001																							Unmodified	0	0	0
								26.8856														27.0418	24.8056																							Unmodified	0	0	0
																							27.091																							Unmodified	0	0	0
								28.6374		26.0859												28.2671	27.8791								26.4673															Unmodified	0	0	0
								27.9464														28.0267	27.6771																							Unmodified	0	0	0
						25.5577																	25.0656																							Unmodified	0	0	0
																						27.1883	26.0095																							Unmodified	0	0	0
						24.3499																																								Unmodified	0	0	0
													21.7571																																	Oxidation (M)	0	1	0
																							24.2707																							Unmodified	0	0	0
																							25.2172																							Unmodified	0	0	0
										23.477																																				Unmodified	0	0	0
										24.0108																																				Unmodified	0	0	0
																							23.0005																							Unmodified	0	0	0
								27.8824															24.4698				24.4909																			Unmodified	0	0	0
								30.6546														25.1793	26.4517																							Unmodified	0	0	0
																						26.1761	24.1127																							Unmodified	0	0	0
								26.571															23.8754																							Unmodified	0	0	0
																															25.3912															Unmodified	0	0	0
																							21.6268																							Unmodified	0	0	0
										28.7925										25.7717																										Unmodified	0	0	0
										25.7399																					28.2717															Unmodified	0	0	0
																						23.12																								Unmodified	0	0	0
										27.9088																																				Unmodified	0	0	0
																							23.6676																							Unmodified	0	0	0
								25.395														23.9894	26.0132																							Unmodified	0	0	0
								28.4733															25.5195																							Unmodified	0	0	0
																							25.4074																							Oxidation (M)	0	1	0
										27.2605																																				Unmodified	0	0	0
										28.7821																																				Oxidation (M)	0	1	0
										28.1919																																				Unmodified	0	0	0
																						24.8948																								Unmodified	0	0	0
										28.2318																																				Unmodified	0	0	0
																							22.1917																							Unmodified	0	0	0
																							23.0706																							Unmodified	0	0	0
										27.4392												25.7163	29.6883								25.536															Unmodified	0	0	0
																							23.9401																							Unmodified	0	0	0
										27.5713																																				Unmodified	0	0	0
										23.7724																					25.1621															Unmodified	0	0	0
																						24.7214	27.3701																							Unmodified	0	0	0
																																														Unmodified	0	0	0
								27.8354														25.8111	21.7046																							Unmodified	0	0	0
										25.8028																																				Unmodified	0	0	0
										28.866										28.0755																										Unmodified	0	0	0
								26.5355																																						Unmodified	0	0	0
																							24.0532																							Unmodified	0	0	0
						26.7058																																								Unmodified	0	0	0
														27.4699								25.3874																								Unmodified	0	0	0
						24.5759																																								Unmodified	0	0	0
																							24.5811																							Unmodified	0	0	0
														27.915																																Unmodified	0	0	0
																															24.1532															Unmodified	0	0	0
																				25.6811																										Unmodified	0	0	0
										25.4658																																				Unmodified	0	0	0
														24.3791																																Unmodified	0	0	0
										23.3514																																				Unmodified	0	0	0
																																														Unmodified	0	0	0
																						25.598	24.9331								23.9294															Unmodified	0	0	0
																							24.1863																							Unmodified	0	0	0
																							23.4022																							Unmodified	0	0	0
										25.675												28.0398	26.4027																							Unmodified	0	0	0
																				24.595																										Unmodified	0	0	0
																															23.8607															Unmodified	0	0	0
														27.9523																																Unmodified	0	0	0
										23.8585																																				Unmodified	0	0	0
										25.9408													25.0589																							Unmodified	0	0	0
																							22.0297																							Unmodified	0	0	0
																							25.0053								29.3313															Unmodified	0	0	0
										24.5412																																				Unmodified	0	0	0
																				26.3166																										Unmodified	0	0	0
						24.7963																	22.553								26.765															Oxidation (M)	0	1	0
																															25.6222															Oxidation (M)	0	1	0
																															24.7165															Unmodified	0	0	0
																															24.9271															Unmodified	0	0	0
																															25.7735															Unmodified	0	0	0
																							25.062																							Unmodified	0	0	0
								28.6276		24.4472												28.4817	25.8354																							Unmodified	0	0	0
										23.642																					25.3288															Unmodified	0	0	0
								25.4048															27.7891								26.0676															Unmodified	0	0	0
																						25.7635																								Unmodified	0	0	0
																							25.6507																							Unmodified	0	0	0
										25.7858																																				Unmodified	0	0	0
																				24.0545																										Unmodified	0	0	0
										23.3875																					23.9															Unmodified	0	0	0
																															25.2845															Oxidation (M)	0	1	0
																															22.9548															Unmodified	0	0	0
										28.8422																																				Unmodified	0	0	0
										25.6579													28.3215																							Unmodified	0	0	0
																							23.2437																							Unmodified	0	0	0
																						23.2758	23.9358																							Oxidation (M)	0	1	0
																						24.4624	23.8052																							Unmodified	0	0	0
										24.5376																																				Unmodified	0	0	0
																							25.3677																							Unmodified	0	0	0
										25.4684																																				Unmodified	0	0	0
																															26.459															Unmodified	0	0	0
																															24.0792															Unmodified	0	0	0
																							25.6571																							Unmodified	0	0	0
																																														Oxidation (M)	0	1	0
																						24.5388	27.9682																							Unmodified	0	0	0
																							25.5642																							Unmodified	0	0	0
																							22.1878																							Unmodified	0	0	0
										28.0727																																				Unmodified	0	0	0
																						23.9855	29.0612																							Unmodified	0	0	0
																							26.0156																							Unmodified	0	0	0
																						23.8149	23.3525																							Unmodified	0	0	0
										25.6561																																				Unmodified	0	0	0
																						27.964	26.5011																							Unmodified	0	0	0
																							21.1233																							Unmodified	0	0	0
																															26.7231															Unmodified	0	0	0
										26.1485																																				Unmodified	0	0	0
																							23.8663																							Unmodified	0	0	0
						26.291																																								Unmodified	0	0	0
																							23.0455																							Unmodified	0	0	0
																							23.8209																							Unmodified	0	0	0
																							25.7772								26.8945															Unmodified	0	0	0
																							26.5181																							Unmodified	0	0	0
										24.1423																																				Unmodified	0	0	0
																						26.3882	25.6901																							Unmodified	0	0	0
										26.2715										28.3332																										Unmodified	0	0	0
																							23.5677																							Unmodified	0	0	0
																							26.4923																							Unmodified	0	0	0
										24.5427																																				Unmodified	0	0	0
																				27.9158																										Unmodified	0	0	0
																							25.034								24.0743															Unmodified	0	0	0
										26.5908										25.8865																										Unmodified	0	0	0
										23.8002																																				Unmodified	0	0	0
										25.2416																																				Unmodified	0	0	0
																															26.1794															Unmodified	0	0	0
																							25.4994																							Unmodified	0	0	0
						24.4767																																								Unmodified	0	0	0
																															25.3395															Unmodified	0	0	0
																															23.9601															Unmodified	0	0	0
										27.6118										26.6461																										Unmodified	0	0	0
										23.2945																					27.9979															Unmodified	0	0	0
										28.1841										26.4614																										Unmodified	0	0	0
					22.8131																																									Unmodified	0	0	0
																							24.7536																							Unmodified	0	0	0
								29.2788														27.2202	27.0514																					25.9528		Unmodified	0	0	0
																							23.1089																							Unmodified	0	0	0
																															25.0766															Unmodified	0	0	0
										25.6518																																				Unmodified	0	0	0
																																														Unmodified	0	0	0
																															26.0815															Oxidation (M)	0	1	0
																															23.4003															Unmodified	0	0	0
										24.9417																																				Unmodified	0	0	0
										23.5964																					22.9474															Unmodified	0	0	0
								25.2669														24.8288	25.579				22.3903																			Unmodified	0	0	0
										23.225																																				Oxidation (M)	0	1	0
																															25.0689															Unmodified	0	0	0
										23.4934																																				Unmodified	0	0	0
						28.3801				28.7309												26.8453	29.2285				26.7125				30.7576															Unmodified	0	0	0
										25.9642										23.9712																										Unmodified	0	0	0
																							21.7779																							Unmodified	0	0	0
																							23.4454																							Unmodified	0	0	0
																						25.2287	25.3708																							Unmodified	0	0	0
										24.4978																																				Unmodified	0	0	0
																															25.9365															Unmodified	0	0	0
																															25.9491															Oxidation (M)	0	1	0
																															25.8401															Unmodified	0	0	0
								24.4127														25.5058	24.3562																							Unmodified	0	0	0
						22.3091																																								Unmodified	0	0	0
						26.3542				27.5405																																				Unmodified	0	0	0
																							24.2064																							Unmodified	0	0	0
										25.9052																																				Unmodified	0	0	0
																							22.7445																							Unmodified	0	0	0
																															25.3529															Unmodified	0	0	0
																						26.8252																								Unmodified	0	0	0
										29.2764																																				Unmodified	0	0	0
																															26.145															Unmodified	0	0	0
										30.3201													27.6821								32.2414															Unmodified	0	0	0
																							27.5296																							Unmodified	0	0	0
										24.431																																				Unmodified	0	0	0
										29.0788										28.2208																										Unmodified	0	0	0
																							25.0106																							Unmodified	0	0	0
										23.5627																																				Oxidation (M)	0	1	0
																							23.1594																							Unmodified	0	0	0
										32.5906										30.874																										Unmodified	0	0	0
										24.5533													24.5206																							Unmodified	0	0	0
																							23.6897																							Unmodified	0	0	0
						24.3491				26.1505																					30.2077															Unmodified	0	0	0
										25.8501																																				Unmodified	0	0	0
								30.2488		28.6745												26.6352	28.7648								28.2527															Unmodified	0	0	0
										26.5773													24.8284								27.8075															Unmodified	0	0	0
																						23.3641	25.8861																							Unmodified	0	0	0
																						24.3817	26.0586								28.4845															Unmodified	0	0	0
																							24.5494																							Unmodified	0	0	0
																															24.1262															Unmodified	0	0	0
																															24.8809															Unmodified	0	0	0
																															23.6661															Unmodified	0	0	0
						22.7519																																								Unmodified	0	0	0
								29.323														29.3377	29.4171				25.0171																			Unmodified	0	0	0
										24.867																					24.6545															Unmodified	0	0	0
																															24.3713															Unmodified	0	0	0
										24.6871																																				Unmodified	0	0	0
																							25.4544																							Unmodified	0	0	0
								30.2156		24.6241												27.798	23.6605																							Unmodified	0	0	0
					21.5307																																									Oxidation (M)	0	1	0
										24.6994																																				Unmodified	0	0	0
		26.1355	28.3852																			24.7383																								Unmodified	0	0	0
			25.2889																																											Unmodified	0	0	0
										27.0381																																				Unmodified	0	0	0
										26.3821																																				Unmodified	0	0	0
			28.2924																23.8698																											Unmodified	0	0	0
																							25.9533																							Unmodified	0	0	0
										24.3303																																				Unmodified	0	0	0
										27.3434												26.5767	27.8016				23.9724																			Unmodified	0	0	0
								27.8831		29.137				26.0721								25.9904	25.8088								27.9053															Unmodified	0	0	0
										22.7436																																				Unmodified	0	0	0
																							23.7613																							Unmodified	0	0	0
																							24.0867																							Unmodified	0	0	0
								27.1343																																						Unmodified	0	0	0
										24.0516																																				Unmodified	0	0	0
										28.783										24.8734																										Unmodified	0	0	0
																							24.2299																							Unmodified	0	0	0
								26.9769		23.6482													23.9512																							Unmodified	0	0	0
						22.8706																																								Unmodified	0	0	0
								24.4838																																						Unmodified	0	0	0
																							23.0722																							Unmodified	0	0	0
										24.375																																				Unmodified	0	0	0
																				26.4997																										Unmodified	0	0	0
										24.2921																																				Unmodified	0	0	0
								27.9373															24.8581																							Unmodified	0	0	0
										23.1077																																				2 Oxidation (M)	0	2	0
										26.1737																																				Unmodified	0	0	0
						23.8666				27.6818																																				Unmodified	0	0	0
										27.1945																																				Unmodified	0	0	0
			27.0943																																											Unmodified	0	0	0
			26.9672																																											Unmodified	0	0	0
			31.9697		29.713				23.6539		22.9186								23.1706																											Unmodified	0	0	0
			29.9646		28.7378						22.9822																																			Unmodified	0	0	0
			26.7722																																											Unmodified	0	0	0
																																														Unmodified	0	0	0
														26.867																																Unmodified	0	0	0
										27.3837																																				Unmodified	0	0	0
																																														Unmodified	0	0	0
										24.6838																																				Unmodified	0	0	0
										25.9038																																				Unmodified	0	0	0
										25.0435																																				Unmodified	0	0	0
					27.821																																									Unmodified	0	0	0
										27.1989										27.579																										Unmodified	0	0	0
										26.0443																																				Unmodified	0	0	0
						25.1241				25.5529																																				Unmodified	0	0	0
								26.4233								26.7701						24.9331																								Unmodified	0	0	0
													22.6574																																	Unmodified	0	0	0
			25.8937							30.6297													25.4802								27.1937															Unmodified	0	0	0
			25.6511							28.4047												24.8086																								Unmodified	0	0	0
		24.9185	29.0971	26.1511	24.0159				23.7084	25.1189												23.2046													27.4618	24.8062								26.3773		Unmodified	0	0	0
										24.5804																																				Unmodified	0	0	0
														24.2092																																Oxidation (M)	0	1	0
								29.8812		29.2866												26.7491	29.003				27.5622																			Unmodified	0	0	0
										26.1035																																				Unmodified	0	0	0
										23.9801																																				Unmodified	0	0	0
						23.9569				24.9347																																				Unmodified	0	0	0
										28.005																																				Unmodified	0	0	0
										24.5694																																				Unmodified	0	0	0
										26.9997																																				Unmodified	0	0	0
					24.6046																																									Unmodified	0	0	0
																				25.4172																										Unmodified	0	0	0
25.3973														28.1436								27.3891																								Unmodified	0	0	0
																																														Unmodified	0	0	0
										25.3187																																				Unmodified	0	0	0
										23.5261																																				Unmodified	0	0	0
										25.5845																																				Unmodified	0	0	0
										25.98																																				Unmodified	0	0	0
										23.5259																																				Unmodified	0	0	0
										23.553													23.7216																							Unmodified	0	0	0
										24.4428																					24.2664															Unmodified	0	0	0
										26.3116																																				Unmodified	0	0	0
										25.7572																																				Unmodified	0	0	0
																															24.3495															Unmodified	0	0	0
																																														Oxidation (M)	0	1	0
										29.6461																					30.8664															Unmodified	0	0	0
																																														Unmodified	0	0	0
										25.6287																																				Unmodified	0	0	0
			27.8756																																											Oxidation (M)	0	1	0
																				25.3239																										Unmodified	0	0	0
										25.7058																																				Unmodified	0	0	0
										28.1352																					28.6779															Unmodified	0	0	0
																							27.4595																							Unmodified	0	0	0
																					20.5403																									Unmodified	0	0	0
																							24.9604																							Unmodified	0	0	0
																															23.688															Unmodified	0	0	0
																							23.4804																							Unmodified	0	0	0
																							24.7877																							Unmodified	0	0	0
										25.2143																					23.2957															Unmodified	0	0	0
																							25.7408																							Unmodified	0	0	0
										24.9555																																				Unmodified	0	0	0
																							23.5767																							Unmodified	0	0	0
																							24.6033																							Unmodified	0	0	0
										25.7251																					27.6169															Unmodified	0	0	0
																															24.9143															Unmodified	0	0	0
																							25.4597																							Unmodified	0	0	0
										24.2468										25.1969																										Unmodified	0	0	0
																						24.1438	24.6943																							Unmodified	0	0	0
																							25.458																							Unmodified	0	0	0
																															22.9653															Unmodified	0	0	0
								26.8251														26.2698	28.6983				25.8029																			Unmodified	0	0	0
										27.5051																																				Unmodified	0	0	0
																							23.6004																							Oxidation (M)	0	1	0
																							24.0341																							Unmodified	0	0	0
																							23.4928																							Unmodified	0	0	0
																							22.9463																							Unmodified	0	0	0
										23.8483																																				Unmodified	0	0	0
										25.0469																																				Unmodified	0	0	0
										28.1913																																				Oxidation (M)	0	1	0
										27.5593																																				Unmodified	0	0	0
										26.937																																				Oxidation (M)	0	1	0
										28.0308																																				Unmodified	0	0	0
																							22.3488																							Unmodified	0	0	0
										27.1815																																				Unmodified	0	0	0
										25.9054																																				Unmodified	0	0	0
								26.4143		24.0911													26.6599				24.095																			Unmodified	0	0	0
																				25.5738																										Unmodified	0	0	0
														25.264								27.4727	23.025																							Unmodified	0	0	0
														23.9668																																Unmodified	0	0	0
										23.6783																																				Unmodified	0	0	0
																							29.2744				23.3708																			Unmodified	0	0	0
														28.1226																																Unmodified	0	0	0
																							21.4464																							Unmodified	0	0	0
																							25.454																							Unmodified	0	0	0
																				25.4518																										Unmodified	0	0	0
																							23.7657																							Unmodified	0	0	0
																				26.2633																										Unmodified	0	0	0
																							27.6128																							Unmodified	0	0	0
																															22.8565															Unmodified	0	0	0
																							26.5993																							Unmodified	0	0	0
																							24.9608																							Unmodified	0	0	0
																							21.7654								23.7979															Unmodified	0	0	0
																							23.573								26.1834															Unmodified	0	0	0
														26.1981																																Unmodified	0	0	0
														25.8597																																Unmodified	0	0	0
																							23.8303																							Unmodified	0	0	0
										21.7397																					26.3668															Unmodified	0	0	0
																						26.5275																								Unmodified	0	0	0
										26.492																																				Unmodified	0	0	0
										27.1649																					25.902															Unmodified	0	0	0
			24.3099																																											Unmodified	0	0	0
										25.2976																					27.4553															Unmodified	0	0	0
																															27.0666															Unmodified	0	0	0
										26.1569																																				Unmodified	0	0	0
																						24.8215	24.6965								26.698															Unmodified	0	0	0
										24.5115																					26.6781															Unmodified	0	0	0
																															23.8715															Unmodified	0	0	0
																															24.8624															Unmodified	0	0	0
																						24.0107	25.2329																							Unmodified	0	0	0
																						26.2548	26.2567								27.2698															Unmodified	0	0	0
																															29.4301															Unmodified	0	0	0
										24.022																																				Unmodified	0	0	0
														26.9174																																Unmodified	0	0	0
			27.1459																																											Unmodified	0	0	0
										28.1471													26.2436																							Unmodified	0	0	0
						25.3691																																								Unmodified	0	0	0
		25.7666																																												Unmodified	0	0	0
										22.6625																																				Unmodified	0	0	0
																	22.0672																													Unmodified	0	0	0
														26.8741																																Unmodified	0	0	0
														28.7873								25.1964																								Unmodified	0	0	0
														28.3593																																Unmodified	0	0	0
														26.857								25.3241																								Unmodified	0	0	0
										23.1307																																				Unmodified	0	0	0
																							23.5084																							Unmodified	0	0	0
										25.6513																																				Unmodified	0	0	0
														26.5053																																Oxidation (M)	0	1	0
																							22.0605																							Unmodified	0	0	0
										23.5329																																				Unmodified	0	0	0
																															23.477															Unmodified	0	0	0
																															24.5788															Unmodified	0	0	0
																															23.2903															Unmodified	0	0	0
																						27.8297																								Unmodified	0	0	0
																						27.2901	25.4845																							Unmodified	0	0	0
										23.9068																																				Unmodified	0	0	0
																							22.9592																							Unmodified	0	0	0
										25.2791													24.0166								25.6549															Unmodified	0	0	0
										23.2426																																				Unmodified	0	0	0
																							22.8295																							Unmodified	0	0	0
						23.3882				24.2298																																				Unmodified	0	0	0
										23.4873																					25.6453															Unmodified	0	0	0
																				25.3948																										Unmodified	0	0	0
						23.8504																																								Unmodified	0	0	0
																							23.3337																							Unmodified	0	0	0
																				24.7337																										Unmodified	0	0	0
																															23.6703															Unmodified	0	0	0
																															24.5786															Unmodified	0	0	0
														30.3614								25.8539																								Unmodified	0	0	0
																						27.0553																								Unmodified	0	0	0
																				28.9845																										Unmodified	0	0	0
														27.5283								26.8132																								Unmodified	0	0	0
										25.0091																																				Unmodified	0	0	0
														29.1878																																Unmodified	0	0	0
																															26.3113															Unmodified	0	0	0
																						24.6108	26.6088																							Unmodified	0	0	0
										27.8832																																				Unmodified	0	0	0
																							24.8616																							Unmodified	0	0	0
										27.2964																																				Oxidation (M)	0	1	0
										24.371																																				Unmodified	0	0	0
														27.0587																																Unmodified	0	0	0
																						26.3721																								Unmodified	0	0	0
														25.4281																																Oxidation (M)	0	1	0
																						27.2268																								Unmodified	0	0	0
																							23.6125																							Unmodified	0	0	0
										26.4646																																				Unmodified	0	0	0
																							25.3973																							Unmodified	0	0	0
																															24.4656															Unmodified	0	0	0
																				24.4158																										Unmodified	0	0	0
										24.7309																																				Unmodified	0	0	0
										25.7235																																				Unmodified	0	0	0
										26.9284													25.1593								25.602															Unmodified	0	0	0
																						27.5664	28.6451				26.5148																			Unmodified	0	0	0
										24.8764																																				Unmodified	0	0	0
																															24.155															Unmodified	0	0	0
														29.3881																																Unmodified	0	0	0
																							23.151																							Unmodified	0	0	0
			24.0495										22.4849																																	Unmodified	0	0	0
														26.0529																																Unmodified	0	0	0
																							23.2249																							Unmodified	0	0	0
										24.4157																																				Unmodified	0	0	0
																							23.8349																							Unmodified	0	0	0
										26.1361													24.3331				25.7758				27.5883															Oxidation (M)	0	1	0
										25.1804																																				Unmodified	0	0	0
																							24.2427																							Oxidation (M)	0	1	0
																							24.0625																							Unmodified	0	0	0
								26.2882															27.5385																							Unmodified	0	0	0
										25.7312																																				Oxidation (M)	0	1	0
																				24.1759																										Unmodified	0	0	0
										23.6807																																				Oxidation (M)	0	1	0
										25.4373																																				Unmodified	0	0	0
										21.9432																																				Unmodified	0	0	0
														25.6012																																Oxidation (M)	0	1	0
																							24.4645																							Unmodified	0	0	0
																						23.7507																								Phospho (STY)	1	0	0
														28.6318																																Oxidation (M)	0	1	0
										29.2747													26.6323																							Oxidation (M)	0	1	0
										24.0556													23.5796																							Unmodified	0	0	0
														29.6465								25.0326																								Oxidation (M)	0	1	0
														28.0946																																Unmodified	0	0	0
										26.0007																																				Oxidation (M)	0	1	0
						23.1169				27.3774										25.9602																										Oxidation (M)	0	1	0
										27.455																																				Unmodified	0	0	0
																				25.5122																										Oxidation (M)	0	1	0
																							20.6816																							2 Oxidation (M)	0	2	0
																							24.1637																							Unmodified	0	0	0
										22.4268																																				Unmodified	0	0	0
																				24.7775																										Oxidation (M)	0	1	0
										25.8712																																				Unmodified	0	0	0
																						26.4136	27.6699				24.2719																			Oxidation (M)	0	1	0
								25.8214															26.0901																							Unmodified	0	0	0
			27.1624																																											Unmodified	0	0	0
										27.3768										24.697																										Unmodified	0	0	0
														29.7867								28.2614	24.4326																							Unmodified	0	0	0
																							23.6784																							Unmodified	0	0	0
																							24.2912																							Unmodified	0	0	0
																							24.2554																							Unmodified	0	0	0
								26.751														26.2896	24.9241																							Unmodified	0	0	0
																						26.7771	23.0382																							Unmodified	0	0	0
																						24.2795	23.0641																							Unmodified	0	0	0
																						24.4983	24.4927																							Unmodified	0	0	0
																						25.5987	23.8412																							Unmodified	0	0	0
																						25.387	23.4423																							Unmodified	0	0	0
										26.233										23.9278																										Unmodified	0	0	0
																															26.4177															Unmodified	0	0	0
										24.3431																																				Unmodified	0	0	0
																				24.3721																										Unmodified	0	0	0
																							24.2028																							Unmodified	0	0	0
																															24.7643															Unmodified	0	0	0
						24.8962																	24.1989																							Unmodified	0	0	0
																						26.6182	26.3427																							Unmodified	0	0	0
								26.0794															21.6005																							Unmodified	0	0	0
																							24.2696																							Unmodified	0	0	0
									21.5566																																					Unmodified	0	0	0
														26.4747								25.5764	23.9197																							Unmodified	0	0	0
			25.5556						24.2067																																					Unmodified	0	0	0
			23.9188						22.2349																																					Unmodified	0	0	0
			26.0563						20.9866																																					Unmodified	0	0	0
										26.3464													26.1839																							Unmodified	0	0	0
																						27.8888	26.9928																							Unmodified	0	0	0
																						24.0182																								Unmodified	0	0	0
																							22.1888																							Oxidation (M)	0	1	0
																							23.2102																							Unmodified	0	0	0
										24.3512																																				Unmodified	0	0	0
																							24.8867																							Unmodified	0	0	0
																							25.644																							Unmodified	0	0	0
																						25.5303	25.0888																							Unmodified	0	0	0
														25.5414								24.3195																								Unmodified	0	0	0
														25.1178																																Oxidation (M)	0	1	0
										24.9743																																				Unmodified	0	0	0
																						24.8755																								Unmodified	0	0	0
								27.3228														27.8354	27.9195				24.9228																			Unmodified	0	0	0
										29.3552													25.3814								30.5394															Unmodified	0	0	0
																															25.19															Unmodified	0	0	0
																							23.7229																							Unmodified	0	0	0
										23.2737																																				Unmodified	0	0	0
																							22.8522																							Unmodified	0	0	0
																							25.944																							Unmodified	0	0	0
																															25.3012															Unmodified	0	0	0
																							23.5349																							Unmodified	0	0	0
										22.7258																																				Unmodified	0	0	0
								30.7584														31.235	29.0409				25.022																			Unmodified	0	0	0
																																														Unmodified	0	0	0
										24.2385																																				Unmodified	0	0	0
																															28.703															Oxidation (M)	0	1	0
																							24.5049																							Unmodified	0	0	0
								25.942														25.7523																								Unmodified	0	0	0
						24.0113		25.9156		26.697													26.841								24.9351															Unmodified	0	0	0
																						27.5104	28.9242																							Unmodified	0	0	0
										28.6584																																				Unmodified	0	0	0
										24.2631																																				Unmodified	0	0	0
										28.9846																																				Unmodified	0	0	0
																						24.3119	23.0758																							Unmodified	0	0	0
																							22.1814																							Unmodified	0	0	0
																							23.518																							Unmodified	0	0	0
								26.9039														23.4767	24.7757								27.8528															Unmodified	0	0	0
																							25.0131																							Unmodified	0	0	0
																							26.5085																							Unmodified	0	0	0
										23.7745																																				Unmodified	0	0	0
														24.8153																																Unmodified	0	0	0
																						26.7631	27.0221																							Unmodified	0	0	0
																															24.4555															Oxidation (M)	0	1	0
										23.4584																																				Unmodified	0	0	0
										24.3262																																				Unmodified	0	0	0
																															25.3411															Oxidation (M)	0	1	0
										28.7762																																				Unmodified	0	0	0
																							24.3685																							Unmodified	0	0	0
																						25.0422																								Unmodified	0	0	0
																							24.2456																							Unmodified	0	0	0
										23.5873																																				Unmodified	0	0	0
																						26.1089	22.5706																							Phospho (STY)	1	0	0
																						23.3439																								Unmodified	0	0	0
																				23.5933																										Unmodified	0	0	0
																							23.3374																							Unmodified	0	0	0
																							23.753																							Unmodified	0	0	0
																							22.3777																							Unmodified	0	0	0
																						25.4676																								Unmodified	0	0	0
																							23.5621																							Oxidation (M)	0	1	0
																							22.7512																							Unmodified	0	0	0
					21.9529																																									Unmodified	0	0	0
																						26.3185	24.7427																							Unmodified	0	0	0
																							24.8403																							Unmodified	0	0	0
																						25.7086	26.5034																							Unmodified	0	0	0
						25.0726																																								Unmodified	0	0	0
																						24.3231																								Oxidation (M)	0	1	0
																			24.7013																											Unmodified	0	0	0
																			22.0057																											Unmodified	0	0	0
								25.6128																																						Unmodified	0	0	0
																															27.868															Unmodified	0	0	0
																							27.3885																							Unmodified	0	0	0
																						25.95	25.4062																							Unmodified	0	0	0
																						27.6136	25.4686																							Unmodified	0	0	0
			24.5424																																											Unmodified	0	0	0
			26.4819																																											Unmodified	0	0	0
			25.4363																																											Unmodified	0	0	0
																															23.2833															Unmodified	0	0	0
			26.1658																																											Unmodified	0	0	0
								25.8295																																						Unmodified	0	0	0
														25.7297																																Unmodified	0	0	0
																																														Unmodified	0	0	0
													21.4728																																	Unmodified	0	0	0
													23.2514																																	Unmodified	0	0	0
													22.7136																																	Unmodified	0	0	0
			25.2668																																											Unmodified	0	0	0
		25.418		28.284																																										Unmodified	0	0	0
																															27.6403															Unmodified	0	0	0
								28.1198														25.8227	26.0859																							Unmodified	0	0	0
																						26.9047																								Unmodified	0	0	0
																							29.3486																							Unmodified	0	0	0
						24.8856																																								Unmodified	0	0	0
										25.018																																				Unmodified	0	0	0
										24.6908																																				Unmodified	0	0	0
																						24.0239	23.3027																							Unmodified	0	0	0
																															25.5807															Unmodified	0	0	0
								26.1389														24.3376																								Unmodified	0	0	0
								25.8771		23.4514												24.7624	22.7951																							Unmodified	0	0	0
										25.0462																					24.3577															Unmodified	0	0	0
																							25.3622																							Unmodified	0	0	0
								26.9206														24.9562	25.1425																							Unmodified	0	0	0
								25.3883														23.1385																								Unmodified	0	0	0
								24.2474														24.113	23.5451																							Unmodified	0	0	0
										23.8736																																				Unmodified	0	0	0
								29.9455		24.4887												28.9098	27.301																							Unmodified	0	0	0
																							23.9861																							Unmodified	0	0	0
								24.8859																																						Unmodified	0	0	0
										25.0061													25.2728																							Unmodified	0	0	0
																							23.8753																							Unmodified	0	0	0
																							20.3062																							Oxidation (M)	0	1	0
														27.2525																																Oxidation (M)	0	1	0
														26.9523																																Unmodified	0	0	0
			25.6072																																											Oxidation (M)	0	1	0
										26.129												26.857	25.3452																							Unmodified	0	0	0
														24.5011																																Unmodified	0	0	0
														26.2075								26.553																								Unmodified	0	0	0
										27.4087				27.3809								26.8448									29.9999															Unmodified	0	0	0
						24.4398																																								Unmodified	0	0	0
						24.9134				24.8838													23.5976																							Unmodified	0	0	0
														28.2241																																Unmodified	0	0	0
														26.4659																																Unmodified	0	0	0
																															23.5869															Oxidation (M)	0	1	0
																						25.4821	23.3752								25.5951															Unmodified	0	0	0
																						27.1126																								Unmodified	0	0	0
						27.4226																																								Unmodified	0	0	0
																							22.2081																							Unmodified	0	0	0
																							22.6597																							Unmodified	0	0	0
								25.1998														24.3318	23.6544																							Unmodified	0	0	0
																															24.9584															Unmodified	0	0	0
																				23.5511																										Unmodified	0	0	0
																															26.2306															Unmodified	0	0	0
																						24.7888																								Unmodified	0	0	0
														28.0084																																Unmodified	0	0	0
								24.554														24.2855	26.7393				24.4651																			Unmodified	0	0	0
			26.0019																																											Unmodified	0	0	0
																																									21.9448					Unmodified	0	0	0
														26.8783								24.3923																								Unmodified	0	0	0
						23.6416																																								Unmodified	0	0	0
																						25.6184																								Unmodified	0	0	0
														28.0847																																Unmodified	0	0	0
										25.9529																																				Unmodified	0	0	0
								25.5229		25.2725																																				Unmodified	0	0	0
										29.3014																																				Unmodified	0	0	0
										25.8996																																				Unmodified	0	0	0
				30.9751	30.8653																													25.5078		27.7058					26.1173					Unmodified	0	0	0
										24.5101																																				Unmodified	0	0	0
										23.3876																																				Unmodified	0	0	0
										26.7739																																				Unmodified	0	0	0
										23.9995																																				Unmodified	0	0	0
			25.7653																																											Unmodified	0	0	0
										23.8519																																				Unmodified	0	0	0
										25.5452																																				Unmodified	0	0	0
										24.8472																																				Unmodified	0	0	0
					26.2509																																									Unmodified	0	0	0
										26.4554																																				Unmodified	0	0	0
										25.9694																																				Unmodified	0	0	0
			23.1403																																											Unmodified	0	0	0
										27.9516																																				Unmodified	0	0	0
																							21.3176																							Unmodified	0	0	0
										24.6635																																				Unmodified	0	0	0
										24.0968																																				Unmodified	0	0	0
																				23.1418																										Unmodified	0	0	0
										25.5673																																				Unmodified	0	0	0
						27.136																																								Unmodified	0	0	0
										26.2519																																				Unmodified	0	0	0
										25.408																																				Oxidation (M)	0	1	0
						24.6658																																								Unmodified	0	0	0
										25.1529																																				Unmodified	0	0	0
										24.873																																				Unmodified	0	0	0
								27.257																																						Unmodified	0	0	0
																																								25.8891						Unmodified	0	0	0
																							23.5831																							Unmodified	0	0	0
																							23.2809																							Unmodified	0	0	0
								24.4745															23.9034																							Unmodified	0	0	0
																							25.2194																							Unmodified	0	0	0
								25.2668															24.0298																							Unmodified	0	0	0
														26.5789																																Unmodified	0	0	0
								28.8296														29.1319	28.6055				23.8377																			Unmodified	0	0	0
																															23.7236															Unmodified	0	0	0
																															25.7466															Unmodified	0	0	0
								25.6589															25.6548																							Unmodified	0	0	0
								25.0388														23.4289	28.1106																							Unmodified	0	0	0
																							27.2553																							Oxidation (M)	0	1	0
																						24.397																								Unmodified	0	0	0
										23.3981																																				Unmodified	0	0	0
																						24.2268	23.3344																							Unmodified	0	0	0
																															26.9509															Unmodified	0	0	0
																							22.4291																							Unmodified	0	0	0
																						23.7395																								Unmodified	0	0	0
								25.4933		25.364												27.3754	24.8789								24.9898															Unmodified	0	0	0
										24.2937																																				Unmodified	0	0	0
																						24.5058	24.2462																							Unmodified	0	0	0
																							23.6792																							Unmodified	0	0	0
																							23.7017																							Unmodified	0	0	0
																															25.7253															Unmodified	0	0	0
																							24.6547																							Unmodified	0	0	0
										26.3707												28.392	28.1964								24.8885															Unmodified	0	0	0
																							22.4938																							Unmodified	0	0	0
																						24.201																								Oxidation (M)	0	1	0
								27.8986														27.3452																								Oxidation (M)	0	1	0
								27.1702														28.52	23.6113																							Unmodified	0	0	0
																							23.3852																							Unmodified	0	0	0
																							25.3007																							Unmodified	0	0	0
										27.092																					27.2401															Unmodified	0	0	0
																															23.9378															Unmodified	0	0	0
																							26.5793																							Unmodified	0	0	0
																						23.2287																								Unmodified	0	0	0
																															24.3718															Unmodified	0	0	0
																															27.6215															Unmodified	0	0	0
																															27.1069															Unmodified	0	0	0
																							23.9738																							Unmodified	0	0	0
														25.3928																																Unmodified	0	0	0
					24.1441												20.3699							19.3972																						Acetyl (Protein N-term)	0	0	1
																																														Unmodified	0	0	0
								30.0406														28.5472	27.8904				27.1695																			Unmodified	0	0	0
						24.3143																																								Unmodified	0	0	0
																						26.3467	25.3862																							Unmodified	0	0	0
																							22.9731																							Unmodified	0	0	0
																							25.169																							Unmodified	0	0	0
										24.0539																																				Unmodified	0	0	0
			27.0576																																											Unmodified	0	0	0
			26.9692																																											Unmodified	0	0	0
																							22.1397																							Unmodified	0	0	0
										25.6663																					27.2407															Unmodified	0	0	0
														22.6862																																Unmodified	0	0	0
								28.5324														28.7907	27.6177				25.8662																			Unmodified	0	0	0
																							26.4481																							Unmodified	0	0	0
										24.3089																					27.0457															Unmodified	0	0	0
																							25.9244																							Unmodified	0	0	0
						23.4359														27.7308																										Unmodified	0	0	0
										23.7955																																				Unmodified	0	0	0
														26.5151								24.5204																								Unmodified	0	0	0
								26.013																																						Unmodified	0	0	0
																						23.2604																								Unmodified	0	0	0
																						29.3883																								Unmodified	0	0	0
																						27.7382																								Unmodified	0	0	0
																							23.3182								27.1498															Unmodified	0	0	0
																							22.7147																							Unmodified	0	0	0
								25.447															23.6459																							Unmodified	0	0	0
								24.3413															26.197																							Unmodified	0	0	0
																															23.4871															Oxidation (M)	0	1	0
																							23.5018																							Unmodified	0	0	0
																						26.8201	27.345																							Unmodified	0	0	0
										29.3391										26.0857																										Unmodified	0	0	0
																							24.0833																							Unmodified	0	0	0
										25.4952													26.0656								27.5544															Unmodified	0	0	0
										25.9401																																				Unmodified	0	0	0
						24.0737																																								Unmodified	0	0	0
														24.3344									23.9694																							Unmodified	0	0	0
																							25.7117																							Unmodified	0	0	0
																															24.0618															Unmodified	0	0	0
																						25.5105	27.3174																							Unmodified	0	0	0
										25.8649																																				Unmodified	0	0	0
										25.0225																																				Unmodified	0	0	0
																							23.8931																							Unmodified	0	0	0
																																								23.6414						Acetyl (Protein N-term)	0	0	1
								28.8817														27.9558	26.135																							Unmodified	0	0	0
																							23.0535																							Unmodified	0	0	0
										23.1733																																				Unmodified	0	0	0
																							24.4065																							Unmodified	0	0	0
																																														Unmodified	0	0	0
										23.754																																				Unmodified	0	0	0
										26.7646																																				Unmodified	0	0	0
								24.371																																						Unmodified	0	0	0
																															23.6946															Unmodified	0	0	0
										24.1153																																				Unmodified	0	0	0
								27.2933															24.7416																							Unmodified	0	0	0
																				24.0106																										Unmodified	0	0	0
																				24.4399																										Unmodified	0	0	0
														24.4028																																Oxidation (M)	0	1	0
		27.0529																																												Unmodified	0	0	0
								25.0839														23.9253																								Unmodified	0	0	0
								26.131																																						Unmodified	0	0	0
																							23.4376																							Unmodified	0	0	0
[truncated: 97,357 more rows]
[truncated: 14 more columns]
