# Supplementary material for: Direct identification of clinically relevant neoepitopes presented on native human melanoma tissue by mass spectrometry
Source: Nat Commun. 2016 Nov 21;7:13404. doi: 10.1038/ncomms13404 (PMC5121339; doi:10.1038/ncomms13404)
Supplement: Supplementary Data 3 — List of TAA-derived peptide ligands including prediction scores for binding to HLA supertypes. [file ncomms13404-s4.xlsx]

## Sheet: Supplementary data 3
Supplementary data 3: List of TAA-derived peptide ligands including prediction scores for binding to HLA supertypes
Sequence	Length (a.a)	Gene names	Protein names	Patients	Predicted affinity HLA supertype (Allele,nM)	Mass (Da)	Posterior error probability, PEP	Score-Peptide spectrum match (PSM) andromeda score (arbitrary units)	Start position	End position	id	Mod. peptide IDs	Phospho (STY) site IDs
KIAKETNNK	9	BIRC5	Baculoviral IAP repeat-containing protein 5	Mel15 HLA-I	HLA-A*03:01_80.87nM	1044.59	0.0027681	166.07	112	120	43062	44461
KLDRERAKNK	10	BIRC5	Baculoviral IAP repeat-containing protein 5	Mel15 HLA-I		1256.73	0.017567	89.827	103	112	43826	45252
QTDPDVHRNGKY	12	CCDC110	Coiled-coil domain-containing protein 110	Mel16 HLA_I;Mel3 HLA-I		1428.67	0.0045076	95.618	270	281	64159	66655
QSEISEILNKSIIEV	15	CCDC110	Coiled-coil domain-containing protein 110	Mel16 HLA-I		1700.92	0.039879	49.298	81	95	63981	66475	44
REINADIKRKL	11	CT45A1;CT45A3;CT45A2	Cancer/testis antigen family 45 member A1;Cancer/testis antigen family 45 member A3	Mel24 HLA-I		1354.8	0.0020811	122.39	120	130	65430	67955
TDKTEKVAVD	10	CT45A1;CT45A3;CT45A2;CT45A4;CT45A5;CT45A6	Cancer/testis antigen family 45 member A1;Cancer/testis antigen family 45 member A3;Cancer/testis antigen family 45 member A4/A6;Cancer/testis antigen family 45 member A2;Cancer/testis antigen family 45 member A5	Mel24 HLA-I		1104.57	0.0057256	109.39	2	11	83546	86688
ATPMEAELARR	11	CTAG1A	Cancer/testis antigen 1	Mel15 HLA-I		1243.63	5.4e-06	166.87	97	107	8216	8484;8485
TPMEAELARRSL	12	CTAG1A	Cancer/testis antigen 1	Mel8 HLA-I		1372.71	0.0012125	123.75	98	109	86412	89664
MPFATPMEA	9	CTAG1A	Cancer/testis antigen 1	Mel15 HLA-I	HLA-B*07:02_479.47nM	993.43	0.022251	89.142	94	102	56405	58435
MPFATPMEAEL	11	CTAG1A	Cancer/testis antigen 1	Mel15 HLA-I		1235.56	0.00093159	103.55	94	104	56406	58436
MPFATPMEAELARR	14	CTAG1A	Cancer/testis antigen 1	Mel15 HLA-I		1618.8	1.23e-16	166.6	94	107	56407	58437;58438
APLPRPGAVL	10	CTAG2	Cancer/testis antigen 2	Mel29 HLA-I;Mel42 HLA-I		989.602	0.019016	88.177	114	123	5126	5294
SLHNLVHSF	9	DCT	L-dopachrome tautomerase	Mel21 HLA-I;Mel27 HLA-I	HLA-B*08:01_659.75nM;HLA-B*15:01_20.03nM	1052.54	0.0095806	118.67	367	375	76943	79840
GQCTEVRADTRPWSGP	16	DCT	L-dopachrome tautomerase	Mel16 HLA-II		1758.81	0.073759	47.548	59	74	29709	30681
GQCTEVRADTRPWSGPY	17	DCT	L-dopachrome tautomerase	Mel16 HLA-II		1921.87	0.0011256	81.594	59	75	29710	30682
TSDQLGYSY	9	DCT	L-dopachrome tautomerase	Mel16 HLA_I;Mel8 HLA-I	HLA-A*01:01_8.61nM	1032.44	0.0086679	141.52	447	455	87434	90711
KPPVIRQNIHSLSPQ	15	DCT	L-dopachrome tautomerase	Mel16 HLA-II		1712.97	0.015106	69.92	122	136	45728	47286
QRLIGNESF	9	DCT	L-dopachrome tautomerase	Mel28 HLA-I	HLA-B*27:05_1085.26nM	1062.55	0.0029375	152.63	232	240	63705	66188
RKKPPVIRQNIHSLSPQ	17	DCT	L-dopachrome tautomerase	Mel16 HLA-II		1997.16	0.010023	63.682	120	136	66748	69311
GTYEGLLRR	9	DCT	L-dopachrome tautomerase	Mel20 HLA-I;Mel21 HLA-I;Mel39 HLA-I;Mel8 HLA-I	HLA-A*03:01_249.16nM	1063.58	0.0025465	160.82	301	309	31974	33030
TRPWSGPYIL	10	DCT	L-dopachrome tautomerase	Mel16 HLA_I		1188.63	0.012418	96.342	68	77	87245	90520
VHPDYVITTQHWL	13	DCT	L-dopachrome tautomerase	Mel16 HLA_I		1607.81	0.0011376	119.88	152	164	90820	94185
VHPDYVITTQHWLG	14	DCT	L-dopachrome tautomerase	Mel16 HLA_I		1664.83	8.39e-08	139.86	152	165	90821	94186
TEVRADTRPWSGP	13	DCT	L-dopachrome tautomerase	Mel16 HLA-II		1470.72	0.015119	79.639	62	74	84276	87435
VRADTRPWSGP	11	DCT	L-dopachrome tautomerase	Mel16 HLA-II		1240.63	0.052455	65.842	64	74	93077	96517
VRADTRPWSGPY	12	DCT	L-dopachrome tautomerase	Mel16 HLA-II		1403.69	0.089947	59.198	64	75	93078	96518
YAIDLPVSV	9	DCT	L-dopachrome tautomerase	Mel5 HLA-I	HLA-A*02:01_19.6nM;HLA-B*39:01_276.13nM	975.528	0.010995	97.033	455	463	95569	99084
EVIGPMRPEQF	11	GAGE6;GAGE5;GAGE3	G antigen 6;G antigen 5;G antigen 3	Mel38 HLA-I		1301.64	0.00033249	140.48	22	32	21539	22281;22282
IGPMRPEQF	9	GAGE6;GAGE5;GAGE3;GAGE4;GAGE12I;GAGE1;GAGE12G;GAGE12F;GAGE7;GAGE12J;GAGE2D;GAGE2A;GAGE2E;GAGE2B;GAGE12H;GAGE12B;GAGE13	G antigen 6;G antigen 5;G antigen 3;G antigen 4;G antigen 12I;G antigen 1;G antigen 12G;G antigen 12F;G antigen 7;G antigen 12J;G antigen 2D;G antigen 2A;G antigen 2E;G antigen 2B/2C;G antigen 12H;G antigen 12B/C/D/E;G antigen 13	Mel26 HLA-I;Mel3 HLA-I		1073.53	0.010697	98.044	24	32	37263	38500;38501
QTDINGGSLK	10	GPR143	G-protein coupled receptor 143	Mel16 HLA_I;Mel8 HLA-I		1031.52	0.020762	86.189	273	282	64142	66638
PALPTHGDL	9	GPR143	G-protein coupled receptor 143	Mel16 HLA_I;Mel16 HLA-II;Mel27 HLA-II;Mel30 HLA-I;Mel38 HLA-II;Mel39 HLA-I;Mel41 HLA-II		919.476	0.0095443	118.89	396	404	60428	62824
HAIPHYVTM	9	GPR143	G-protein coupled receptor 143	Mel39 HLA-I;Mel41 HLA-I	HLA-A*26:01_174.34nM;HLA-B*08:01_1022.56nM;HLA-B*39:01_207.3nM;HLA-B*58:01_250.51nM	1067.52	0.0027576	143.61	190	198	32645	33721;33722
INESLLFYL	9	GPR143	G-protein coupled receptor 143	Mel21 HLA-I;Mel29 HLA-I		1110.6	0.016491	111.82	262	270	38489	39764
ATSPPASVR	9	GPR143	G-protein coupled receptor 143	Mel41 HLA-I		884.472	0.01728	95.502	61	69	8346	8619
IINESLLFY	9	GPR143	G-protein coupled receptor 143	Mel39 HLA-I;Mel8 HLA-I	HLA-A*01:01_122.66nM;HLA-A*03:01_88.66nM;HLA-A*26:01_1854.1nM;HLA-B*15:01_144.27nM	1110.6	0.0054058	133.86	261	269	37681	38925
SPRKEIQWESL	11	GPR143	G-protein coupled receptor 143	Mel16 HLA_I;Mel29 HLA-I;Mel8 HLA-I		1371.71	0.004148	105.46	322	332	78729	81703
GLSTILLYH	9	GPR143	G-protein coupled receptor 143	Mel20 HLA-I;Mel21 HLA-I;Mel39 HLA-I;Mel41 HLA-I;Mel8 HLA-I	HLA-A*03:01_335.5nM	1015.57	0.0034108	180.49	150	158	29004	29953
VTAVASLLK	9	GPR143	G-protein coupled receptor 143	Mel41 HLA-I	HLA-A*03:01_69.5nM	900.564	0.015891	98.048	217	225	93749	97205
EVYDGREHSAY	11	MAGEA1	Melanoma-associated antigen 1	;Mel40 HLA-I		1324.57	2.92e-05	163.9	222	232	22677	23455
ALREEEEGV	9	MAGEA1	Melanoma-associated antigen 1	Mel27 HLA-I;Mel33 HLA-I		1030.49	0.0049466	137.14	301	309	4094	4219
AVITKKVADLVGF	13	MAGEA1	Melanoma-associated antigen 1	Mel27 HLA-I		1359.81	0.010306	82.202	100	112	8841	9136
FRAVITKKV	9	MAGEA1	Melanoma-associated antigen 1	Mel26 HLA-I;Mel36 HLA-I	HLA-B*27:05_416.56nM	1060.68	0.0040688	143.37	98	106	25390	26273
SAYGEPRKL	9	MAGEA1	Melanoma-associated antigen 1	Mel26 HLA-I;Mel36 HLA-I		1019.54	0.010374	113.74	230	238	73852	76657
EADPTGHSY	9	MAGEA1	Melanoma-associated antigen 1	Mel33 HLA-I	HLA-A*01:01_63.39nM	975.393	0.015667	98.458	161	169	14549	15045
KVLEYVIKV	9	MAGEA1	Melanoma-associated antigen 1	Mel33 HLA-I	HLA-A*02:01_5.18nM	1089.68	0.00541	133.83	278	286	48915	50584
KEADPTGHSYVL	12	MAGEA1	Melanoma-associated antigen 1	Mel36 HLA-I		1315.64	1.16e-12	174.23	160	171	41625	42992
KEVDPTGHSF	10	MAGEA10	Melanoma-associated antigen 10	Mel24 HLA-I		1115.52	6.42e-05	180.15	192	201	42567	43955
NYEDHFPLL	9	MAGEA10	Melanoma-associated antigen 10	Mel26 HLA-I	HLA-A*24:02_681.52nM	1146.53	0.0094934	119.21	167	175	60266	62658
PGSDPARYEFL	11	MAGEA10	Melanoma-associated antigen 10	Mel26 HLA-I		1250.59	7.65e-10	194.17	287	297	60572	62973
QVPGSDPARYEFL	13	MAGEA10	Melanoma-associated antigen 10	Mel26 HLA-I		1477.72	0.0078398	84.169	285	297	64509	67018
RQVPGSDPARYEFL	14	MAGEA10	Melanoma-associated antigen 10	Mel26 HLA-I		1633.82	0.0020316	104.7	284	297	69613	72280
SSPSVVASL	9	MAGEA10	Melanoma-associated antigen 10	Mel36 HLA-I		845.449	0.012946	104.45	92	100	80762	83795
VPGSDPARYEFL	12	MAGEA10	Melanoma-associated antigen 10	Mel26 HLA-I		1349.66	0.0010862	124.6	286	297	92238	95654
SYVKVLHHL	9	MAGEA12	Melanoma-associated antigen 12	Mel29 HLA-I;Mel4 HLA-I	HLA-A*24:02_43.41nM	1094.62	0.011354	109.48	282	290	82866	85970
TLVEVTLREV	10	MAGEA12	Melanoma-associated antigen 12	Mel27 HLA-I		1157.67	0.0024205	125.75	44	53	85810	89020
FPVIFSKASEY	11	MAGEA12;MAGEA2	Melanoma-associated antigen 12;Melanoma-associated antigen 2	Mel39 HLA-I		1286.65	0.0085121	93.442	147	157	25153	26031
SVFAHPRKL	9	MAGEA12;MAGEA2	Melanoma-associated antigen 12;Melanoma-associated antigen 2	Mel26 HLA-I;Mel36 HLA-I		1053.61	0.0044943	140.35	237	245	81834	84897
VEVVPISHL	9	MAGEA2	Melanoma-associated antigen 2	Mel36 HLA-I	HLA-B*40:01_118.74nM	991.57	0.0098936	116.73	167	175	90266	93619
EVDPIGHLY	9	MAGEA3	Melanoma-associated antigen 3	Mel26 HLA-I;Mel3 HLA-I	HLA-A*01:01_16.57nM;HLA-A*26:01_371.82nM	1041.51	0.017362	95.352	168	176	21152	21875
TQHFVQENY	9	MAGEA3	Melanoma-associated antigen 3	Mel27 HLA-I	HLA-B*15:01_111.88nM	1164.52	0.0052791	134.77	247	255	86857	90125
YPPLHEWVL	9	MAGEA3	Melanoma-associated antigen 3	Mel15 HLA-I	HLA-B*07:02_311.03nM;HLA-B*08:01_601.78nM;HLA-B*39:01_233.5nM	1152.6	0.02447	86.833	301	309	97090	100655
VETSYVKVL	9	MAGEA3;MAGEA12	Melanoma-associated antigen 3;Melanoma-associated antigen 12	Mel24 HLA-I	HLA-B*40:01_93.08nM	1036.58	0.014927	99.815	279	287	90226	93578
QSPQGASSL	9	MAGEA3;MAGEA6	Melanoma-associated antigen 3;Melanoma-associated antigen 6	Mel36 HLA-I		873.419	0.0033211	173.37	63	71	64056	66551
AESLFREAL	9	MAGEA4	Melanoma-associated antigen 4	Mel24 HLA-I;Mel36 HLA-I	HLA-B*40:01_8.66nM	1034.54	0.0025031	159.79	102	110	1932	1994
SESLKMIF	8	MAGEA4	Melanoma-associated antigen 4	Mel26 HLA-I	HLA-B*40:01_205.07nM	953.489	0.023993	134.15	156	163	74988	77825
YPSLREAAL	9	MAGEA4	Melanoma-associated antigen 4	Mel26 HLA-I	HLA-B*07:02_9.7nM;HLA-B*08:01_59.73nM;HLA-B*39:01_86.29nM	1018.54	0.025497	85.764	302	310	97159	100725
KISGGPRISY	10	MAGEA6	Melanoma-associated antigen 6	Mel24 HLA-I		1076.6	0.013035	95.483	292	301	43443	44860
SIFGDPKKLLTQY	13	MAGEA6	Melanoma-associated antigen 6	Mel27 HLA-I		1508.82	0.0017561	113.53	237	249	76244	79128
FAFGEPREL	9	MAGEC1	Melanoma-associated antigen C1	Mel26 HLA-I;Mel30 HLA-I	HLA-B*39:01_479.47nM	1064.53	0.010388	113.66	1035	1043	22953	23744
ESPLQSPVI	9	MAGEC1	Melanoma-associated antigen C1	Mel16 HLA_I		968.518	0.014624	100.37	848	856	19707	20378
WVQEHYLEY	9	MAGEC1	Melanoma-associated antigen C1	Mel29 HLA-I;Mel30 HLA-I	HLA-A*01:01_120.03nM;HLA-A*26:01_45.33nM;HLA-B*15:01_135.2nM	1265.57	0.0032677	149.27	1048	1056	95486	99000
NSSPPRYEF	9	MAGEC1	Melanoma-associated antigen C1	Mel30 HLA-I		1095.5	0.058586	68.847	1061	1069	59591	61961
SAPEGEDSL	9	MAGEC1	Melanoma-associated antigen C1	Mel36 HLA-I		903.382	0.0027793	176.65	681	689	73625	76424
VIKRKVVEF	9	MAGEC1	Melanoma-associated antigen C1	Mel26 HLA-I	HLA-B*08:01_202.86nM;HLA-B*15:01_421.09nM	1116.7	0.012658	105.36	1079	1087	91026	94395
TLDEKVAEL	9	MAGEC2	Melanoma-associated antigen C2	Mel33 HLA-I;Mel39 HLA-I	HLA-A*02:01_24.47nM	1016.54	0.012073	121.09	140	148	85438	88642
SIKKKVLEF	9	MAGEC2	Melanoma-associated antigen C2	Mel8 HLA-I	HLA-A*26:01_3398.41nM;HLA-B*08:01_62.37nM;HLA-B*15:01_144.27nM	1090.67	0.009683	118.03	309	317	76309	79195
NAVGVYAGR	9	MAGEC2	Melanoma-associated antigen C2	Mel35 HLA-I		905.472	0.0075391	103.8	254	262	57383	59689
KYKDYFPVI	9	MAGEC2	Melanoma-associated antigen C2	Mel29 HLA-I;Mel30 HLA-I	HLA-A*24:02_33.12nM	1171.63	0.01015	137.62	173	181	49505	51206
EEVPSGVIPNL	11	MAGEC2	Melanoma-associated antigen C2	Mel30 HLA-I		1152.6	0.022794	77.14	69	79	16326	16865
WVQGHYLEY	9	MAGEC2	Melanoma-associated antigen C2	Mel29 HLA-I	HLA-A*01:01_285.24nM;HLA-A*26:01_62.04nM;HLA-B*15:01_132.31nM	1193.55	0.0030543	151.44	278	286	95487	99001
HLLLRIQEL	9	MITF	Microphthalmia-associated transcription factor	Mel16 HLA_I;Mel8 HLA-I	HLA-A*02:01_116.83nM;HLA-B*08:01_27.86nM	1133.69	0.0031788	150.17	387	395	34120	35252
LPVSGNLIDLY	11	MITF	Microphthalmia-associated transcription factor	Mel15 HLA-I;Mel25 HLA-I;Mel33 HLA-I;Mel39 HLA-I		1202.65	0.00028166	166.16	255	265	53740	55546
DVIDDIISL	9	MITF	Microphthalmia-associated transcription factor	Mel5 HLA-I	HLA-A*26:01_43.88nM	1001.53	0.013171	107.32	225	233	13763	14240
EPKTYYELKSQPLK	14	MITF	Microphthalmia-associated transcription factor	Mel25 HLA-II		1722.92	0.17142	45.28	20	33	18845	19488
AQRQQVKQY	9	MITF	Microphthalmia-associated transcription factor	Mel27 HLA-I	HLA-B*15:01_67.65nM	1147.61	0.0069999	127.02	134	142	6132	6331
KVQTHLENPTK	11	MITF	Microphthalmia-associated transcription factor	Mel33 HLA-I;Mel4 HLA-I;Mel41 HLA-I		1293.7	2.9e-09	190.85	118	128	49100	50789
GLPPPGLTI	9	MITF	Microphthalmia-associated transcription factor	Mel27 HLA-I		863.512	0.0059423	130.04	269	277	28934	29883
IQQAQRQQV	9	MITF	Microphthalmia-associated transcription factor	Mel27 HLA-I		1097.59	0.0087183	122.19	131	139	39372	40684
NTLPVSGNLID	11	MITF	Microphthalmia-associated transcription factor	Mel12 HLA-I;Mel16 HLA-I;Mel3 HLA-I;Mel38 HLA-I;Mel5 HLA-I;Mel8 HLA-I		1141.6	0.0027925	146.48	253	263	59805	62180
LLLRIQELEMQA	12	MITF	Microphthalmia-associated transcription factor	Mel27 HLA-I		1455.81	0.0049267	93.839	388	399	51739	53465
NTLPVSGNL	9	MITF	Microphthalmia-associated transcription factor	Mel16 HLA_I		913.487	0.0061968	150.17	253	261	59804	62179
NTLPVSGNLIDL	12	MITF	Microphthalmia-associated transcription factor	Mel16 HLA_I		1254.68	0.0029501	102.28	253	264	59806	62181
REQQRAKEL	9	MITF	Microphthalmia-associated transcription factor	Mel26 HLA-I	HLA-B*40:01_301.1nM	1156.63	0.021133	90.306	366	374	65668	68193
QRAKELENRQK	11	MITF	Microphthalmia-associated transcription factor	Mel21 HLA-I		1398.77	5.26e-07	174.87	369	379	63515	65994
NTLPVSGNLIDLY	13	MITF	Microphthalmia-associated transcription factor	Mel12 HLA-I;Mel16 HLA-I;Mel25 HLA-I;Mel26 HLA-I;Mel27 HLA-I;Mel3 HLA-I;Mel38 HLA-I;Mel39 HLA-I;Mel41 HLA-I;Mel8 HLA-I		1417.75	1.78e-22	178.22	253	265	59807	62182
THLENPTK	8	MITF	Microphthalmia-associated transcription factor	Mel4 HLA-I		938.482	0.013109	173.75	121	128	84891	88076
TLPVSGNLIDLY	12	MITF	Microphthalmia-associated transcription factor	Mel16 HLA_I		1303.7	0.0083504	88.155	254	265	85677	88884
VPVSQTPAI	9	MITF;MITF-C	Microphthalmia-associated transcription factor	Mel25 HLA-I	HLA-B*07:02_32.41nM	910.512	0.0077244	124.98	90	98	92770	96205
APNSPMAML	9	MITF;TFEB	Microphthalmia-associated transcription factor;Transcription factor EB	Mel16 HLA_I;Mel8 HLA-I	HLA-B*07:02_15.7nM	930.43	0.002784	169.97	177	185	5182	5359
IPKSNDPDM	9	MITF;TFEC	Microphthalmia-associated transcription factor;Transcription factor EC	Mel39 HLA-I;Mel41 HLA-I	HLA-B*07:02_487.32nM	1015.46	0.0056123	132.39	338	346	38842	40129;40130
RIKELGTLIPK	11	MITF;TFEC;TFE3	Microphthalmia-associated transcription factor;Transcription factor EC;Transcription factor E3	Mel39 HLA-I		1266.8	0.0030046	114.76	330	340	66370	68914
LQEKNCEPVVPNAPP	15	MLANA	Melanoma antigen recognized by T-cells 1	Mel16 HLA_I;Mel16 HLA-II		1633.81	0.00017931	111.88	88	102	53909	55722
LQEKNCEPVVPNAPPA	16	MLANA	Melanoma antigen recognized by T-cells 1	Mel16 HLA_I;Mel16 HLA-II		1704.85	2.12e-07	114.31	88	103	53910	55723
APPAYEKLSAEQSPP	15	MLANA	Melanoma antigen recognized by T-cells 1	Mel25 HLA-II;Mel26 HLA-II		1583.78	0.00018225	111.12	100	114	5190	5368
APPAYEKLSAEQSPPP	16	MLANA	Melanoma antigen recognized by T-cells 1	Mel25 HLA-II;Mel26 HLA-II;Mel39 HLA-II		1680.84	3.95e-51	179.56	100	115	5191	5369
APPAYEKLSAEQSPPPY	17	MLANA	Melanoma antigen recognized by T-cells 1	Mel25 HLA-II;Mel26 HLA-II;Mel39 HLA-II		1843.9	2.16e-26	148.57	100	116	5192	5370
EPVVPNAPP	9	MLANA	Melanoma antigen recognized by T-cells 1	Mel16 HLA-II;Mel41 HLA-II		918.481	0.025866	85.38	94	102	18964	19615
EPVVPNAPPA	10	MLANA	Melanoma antigen recognized by T-cells 1	Mel16 HLA-II;Mel41 HLA-II		989.518	0.041207	74.173	94	103	18965	19616
PVVPNAPPA	9	MLANA	Melanoma antigen recognized by T-cells 1	Mel16 HLA-II		860.476	0.14265	50.703	95	103	61021	63423
RRRNGYRAL	9	MLANA	Melanoma antigen recognized by T-cells 1	Mel21 HLA-I	HLA-B*07:02_582.56nM;HLA-B*27:05_110.08nM	1160.66	0.010452	113.26	49	57	70667	73364
ITDQVPFSVSVSQLR	15	PMEL	Melanocyte protein PMEL;M-alpha;M-beta	Mel16 HLA_I;Mel16 HLA-II;Mel25 HLA-I;Mel25 HLA-II;Mel27 HLA-I;Mel27 HLA-II;Mel28 HLA-I;Mel28 HLA-II;Mel30 HLA-I;Mel38 HLA-I;Mel38 HLA-II;Mel39 HLA-I;Mel39 HLA-II;Mel41 HLA-I;Mel41 HLA-II;Mel5 HLA-I		1674.89	6.12e-16	153.05	209	223	40136	41468
HSSSAFTITDQVPFSVSVSQLR	22	PMEL	Melanocyte protein PMEL;M-alpha;M-beta	Mel16 HLA_I;Mel16 HLA-II;Mel27 HLA-I;Mel27 HLA-II;Mel28 HLA-I;Mel28 HLA-II;Mel38 HLA-I;Mel39 HLA-I;Mel39 HLA-II;Mel41 HLA-I;Mel41 HLA-II;Mel5 HLA-I		2392.2	2.19e-38	150.65	202	223	35645	36840
TITDQVPFSVSVSQLR	16	PMEL	Melanocyte protein PMEL;M-alpha;M-beta	Mel16 HLA_I;Mel16 HLA-II;Mel27 HLA-I;Mel27 HLA-II;Mel38 HLA-I;Mel38 HLA-II;Mel39 HLA-I;Mel41 HLA-I;Mel41 HLA-II;Mel5 HLA-I;Mel8 HLA-I		1775.94	2.08e-16	141.55	208	223	85284	88487
VSLKVSNDGPTLIG	14	PMEL	Melanocyte protein PMEL;M-alpha;M-beta	Mel16 HLA_I;Mel16 HLA-II;Mel27 HLA-II;Mel41 HLA-I;Mel41 HLA-II		1398.77	0.0028936	99.498	66	79	93561	97014
AQVVLQAAIPLTS	13	PMEL	Melanocyte protein PMEL;M-alpha;M-beta	Mel25 HLA-II		1309.76	0.17553	48.568	288	300	6188	6387
VLYRYGSFSVTL	12	PMEL	Melanocyte protein PMEL;M-alpha;M-beta	Mel16 HLA_I;Mel21 HLA-I;Mel27 HLA-I;Mel27 HLA-II;Mel38 HLA-I;Mel39 HLA-I;Mel41 HLA-I		1403.74	0.0010258	128.85	476	487	91888	95282
SLADTNSLAVV	11	PMEL	Melanocyte protein PMEL;M-alpha;M-beta	Mel25 HLA-I;Mel27 HLA-I		1088.57	3.93e-05	185.55	570	580	76692	79589
ALDGGNKHFL	10	PMEL	Melanocyte protein PMEL;M-alpha;M-beta	Mel27 HLA-I		1070.55	0.00086428	167.04	224	233	3490	3597
TITDQVPFSVSVSQLRA	17	PMEL	Melanocyte protein PMEL;M-alpha;M-beta	Mel16 HLA_I;Mel16 HLA-II		1846.98	0.0015346	80.738	208	224	85285	88488
GTATLRLVK	9	PMEL	Melanocyte protein PMEL;M-alpha;M-beta	Mel20 HLA-I;Mel21 HLA-I;Mel39 HLA-I;Mel41 HLA-I;Mel8 HLA-I	HLA-A*03:01_94.61nM	957.597	0.001233	191.67	460	468	31466	32503
FTITDQVPFSVSVSQLR	17	PMEL	Melanocyte protein PMEL;M-alpha;M-beta	Mel16 HLA_I;Mel38 HLA-I;Mel38 HLA-II;Mel39 HLA-I;Mel41 HLA-I;Mel41 HLA-II		1923.01	4.25e-22	143.67	207	223	26038	26933
RYGSFSVTL	9	PMEL	Melanocyte protein PMEL;M-alpha;M-beta	Mel16 HLA_I;Mel30 HLA-I;Mel38 HLA-I	HLA-A*24:02_21.6nM	1028.53	0.0035358	147.16	479	487	72981	75752;75753	175
DQVPFSVSVSQLR	13	PMEL	Melanocyte protein PMEL;M-alpha;M-beta	Mel16 HLA-II;Mel27 HLA-II;Mel38 HLA-I;Mel41 HLA-I;Mel41 HLA-II		1460.76	0.0045291	99.161	211	223	12495	12933
DSSGTLISR	9	PMEL	Melanocyte protein PMEL;M-alpha;M-beta	Mel35 HLA-I		934.472	0.047419	70.028	264	272	12885	13332
YRYGSFSVTL	10	PMEL	Melanocyte protein PMEL;M-alpha;M-beta	Mel16 HLA_I;Mel27 HLA-II;Mel29 HLA-I;Mel38 HLA-II;Mel41 HLA-I;Mel8 HLA-I		1191.59	0.0029283	142.04	478	487	97595	101170
LYPEWTEAQRL	11	PMEL	Melanocyte protein PMEL;M-alpha;M-beta	Mel16 HLA_I;Mel26 HLA-I;Mel28 HLA-I;Mel29 HLA-I;Mel30 HLA-I;Mel35 HLA-I;Mel4 HLA-I		1404.7	1.88e-09	236.66	48	58	55737	57589
EPGPVTAQVVLQAAIPLTS	19	PMEL	Melanocyte protein PMEL;M-alpha;M-beta	Mel25 HLA-II		1890.05	0.060213	49.537	282	300	18805	19443
EVSIVVLSGTTAAQ	14	PMEL	Melanocyte protein PMEL;M-alpha;M-beta	Mel25 HLA-II		1373.74	0.093792	53.448	404	417	22218	22985
DGTATLRLVKRQVPL	15	PMEL	Melanocyte protein PMEL;M-alpha;M-beta	Mel27 HLA-II		1665.99	0.00047785	94.09	459	473	10851	11220
AMLGTHTMEVTV	12	PMEL	Melanocyte protein PMEL;M-alpha;M-beta	Mel27 HLA-I		1288.62	0.0034814	99.973	177	188	4400	4539
VLYRYGSFSVT	11	PMEL	Melanocyte protein PMEL;M-alpha;M-beta	Mel27 HLA-II;Mel41 HLA-I		1290.66	0.0029919	114.86	476	486	91887	95281
GPVTAQVVLQAAIPLT	16	PMEL	Melanocyte protein PMEL;M-alpha;M-beta	Mel25 HLA-II		1576.92	3.19e-07	100.4	284	299	29657	30629
GPVTAQVVLQAAIPLTS	17	PMEL	Melanocyte protein PMEL;M-alpha;M-beta	Mel25 HLA-II		1663.95	8.6e-17	133.47	284	300	29658	30630
FLRNQPLTF	9	PMEL	Melanocyte protein PMEL;M-alpha;M-beta	Mel27 HLA-I	HLA-B*08:01_103.72nM;HLA-B*15:01_42.94nM	1134.62	0.0091077	121.09	232	240	24246	25074
AFTITDQVPFSVSVSQLR	18	PMEL	Melanocyte protein PMEL;M-alpha;M-beta	Mel38 HLA-I;Mel41 HLA-I		1994.05	2.34e-08	97.095	206	223	2340	2410
DGTATLRLVKRQVPLD	16	PMEL	Melanocyte protein PMEL;M-alpha;M-beta	Mel27 HLA-II		1781.02	0.0090585	65.038	459	474	10852	11221
DQVPFSVSVSQLRA	14	PMEL	Melanocyte protein PMEL;M-alpha;M-beta	Mel16 HLA-II		1531.8	0.011664	74.789	211	224	12496	12934
GSRSYVPLAHSSSA	14	PMEL	Melanocyte protein PMEL;M-alpha;M-beta	Mel25 HLA-II		1417.69	0.095045	53.3	193	206	31313	32348
GSRSYVPLAHSSSAFT	16	PMEL	Melanocyte protein PMEL;M-alpha;M-beta	Mel25 HLA-II		1665.81	0.016482	62.287	193	208	31314	32349
HTMEVTVYH	9	PMEL	Melanocyte protein PMEL;M-alpha;M-beta	Mel21 HLA-I;Mel39 HLA-I	HLA-A*03:01_416.56nM;HLA-A*26:01_819.15nM	1115.51	0.0035067	147.36	182	190	35858	37062;37063
GGNKHFLR	8	PMEL	Melanocyte protein PMEL;M-alpha;M-beta	Mel27 HLA-II;Mel41 HLA-II		927.504	0.082561	97.798	227	234	27947	28883
GGPVSGLSI	9	PMEL	Melanocyte protein PMEL;M-alpha;M-beta	Mel27 HLA-I		785.428	0.013467	102.8	164	172	27982	28918
HSSSAFTITDQVPFS	15	PMEL	Melanocyte protein PMEL;M-alpha;M-beta	Mel41 HLA-I		1622.76	0.024831	56.569	202	216	35643	36838
LPIPEPEGPDASSIM	15	PMEL	Melanocyte protein PMEL;M-alpha;M-beta	Mel39 HLA-I;Mel41 HLA-I		1551.75	1.46e-07	130.1	431	445	52754	54513;54514
AVVLASLIYRR	11	PMEL	Melanocyte protein PMEL;M-alpha;M-beta	Mel3 HLA-I		1259.77	4.7e-05	148.32	615	625	9332	9658
DFGDSSGTLISR	12	PMEL	Melanocyte protein PMEL;M-alpha;M-beta	Mel3 HLA-I		1253.59	0.0048602	94.122	261	272	10699	11064
FGDSSGTLI	9	PMEL	Melanocyte protein PMEL;M-alpha;M-beta	Mel21 HLA-I		895.429	0.022731	88.643	262	270	23461	24271
HQILKGGSG	9	PMEL	Melanocyte protein PMEL;M-alpha;M-beta	Mel27 HLA-I		895.488	0.010853	111.06	555	563	35051	36231
HQILKGGSGTY	11	PMEL	Melanocyte protein PMEL;M-alpha;M-beta	Mel27 HLA-I		1159.6	4.23e-05	190.02	555	565	35052	36232
SVSVSQLR	8	PMEL	Melanocyte protein PMEL;M-alpha;M-beta	Mel25 HLA-II;Mel38 HLA-II		874.487	0.06275	106.36	216	223	82487	85578
ISRALVVTHTYLEPGP	16	PMEL	Melanocyte protein PMEL;M-alpha;M-beta	Mel38 HLA-II		1751.96	5.83e-05	88.561	270	285	39988	41319
ILKGGSGTY	9	PMEL	Melanocyte protein PMEL;M-alpha;M-beta	Mel27 HLA-I	HLA-B*15:01_36.71nM	894.481	0.010853	128.61	557	565	38111	39365
HRRGSRSYVPLAH	13	PMEL	Melanocyte protein PMEL;M-alpha;M-beta	Mel16 HLA-II		1534.82	0.034265	70.089	190	202	35374	36560
HRRGSRSYVPLAHSSS	16	PMEL	Melanocyte protein PMEL;M-alpha;M-beta	Mel16 HLA-II		1795.92	0.0088042	65.374	190	205	35375	36561
HRRGSRSYVPLAHSSSA	17	PMEL	Melanocyte protein PMEL;M-alpha;M-beta	Mel16 HLA-II		1866.96	0.0049284	73.279	190	206	35376	36562
MPTAESTGM	9	PMEL	Melanocyte protein PMEL;M-alpha;M-beta	Mel39 HLA-I;Mel41 HLA-I	HLA-B*07:02_171.54nM	923.373	0.0021727	227.47	366	374	56649	58779;58780
ITDQVPFSVSVSQLRA	16	PMEL	Melanocyte protein PMEL;M-alpha;M-beta	Mel16 HLA-II		1745.93	0.064275	49.537	209	224	40137	41469
ITDQVPFSV	9	PMEL	Melanocyte protein PMEL;M-alpha;M-beta	Mel27 HLA-I	HLA-A*01:01_270.22nM;HLA-A*02:01_113.1nM	1004.52	0.04115	86.205	209	217	40135	41467
KTWDQVPFSV	10	PMEL		Mel27 HLA-I		1205.61	0.00041282	152.86	154	163	48392	50048
GGPVSGLSIGTGRAMLG	17	PMEL	Melanocyte protein PMEL;M-alpha;M-beta	Mel41 HLA-I		1528.8	7.88e-22	139.49	164	180	27983	28919;28920
GPVSGLSIGTGRAMLG	16	PMEL	Melanocyte protein PMEL;M-alpha;M-beta	Mel41 HLA-I		1471.78	9.67e-09	125.73	165	180	29656	30628
KTWDQVPFSVSV	12	PMEL		Mel27 HLA-I		1391.71	0.0038504	98.407	154	165	48393	50049
EVTVYHRR	8	PMEL	Melanocyte protein PMEL;M-alpha;M-beta	Mel3 HLA-I		1058.56	0.035067	141.39	185	192	22385	23154
HTMEVTVYHRR	11	PMEL	Melanocyte protein PMEL;M-alpha;M-beta	Mel3 HLA-I		1427.71	0.0031746	113.44	182	192	35859	37064;37065
GQVSLKVSNDGPTLIG	16	PMEL	Melanocyte protein PMEL;M-alpha;M-beta	Mel41 HLA-I		1583.85	0.001969	75.018	64	79	29990	30964
LYPEWTEAQR	10	PMEL	Melanocyte protein PMEL;M-alpha;M-beta	Mel16 HLA_I		1291.62	0.0069288	105.98	48	57	55736	57588
IYRRRLMKQDFSVPQLPH	18	PMEL	Melanocyte protein PMEL;M-alpha;M-beta	Mel16 HLA-II		2283.24	0.065976	47.548	622	639	41011	42365
PGPVTAQVVLQAAIPLT	17	PMEL	Melanocyte protein PMEL;M-alpha;M-beta	Mel25 HLA-II		1673.97	0.0029641	77.746	283	299	60565	62966
PGPVTAQVVLQAAIPLTS	18	PMEL	Melanocyte protein PMEL;M-alpha;M-beta	Mel25 HLA-II		1761	2.57e-14	122.75	283	300	60566	62967
HSSSAFTITDQVPFSVSVSQ	20	PMEL	Melanocyte protein PMEL;M-alpha;M-beta	Mel41 HLA-I		2123.02	0.00017214	100.45	202	221	35644	36839
KRSFVYVWK	9	PMEL	Melanocyte protein PMEL;M-alpha;M-beta	Mel41 HLA-I	HLA-B*27:05_144.27nM	1211.68	0.017931	94.309	146	154	47006	48611
QLRTKAWNR	9	PMEL	Melanocyte protein PMEL;M-alpha;M-beta	Mel3 HLA-I		1171.66	0.0099271	116.52	38	46	62821	65274
MLGTHTMEV	9	PMEL	Melanocyte protein PMEL;M-alpha;M-beta	Mel27 HLA-I	HLA-A*02:01_6.68nM;HLA-B*08:01_109.48nM	1017.46	0.0026185	189.88	178	186	56224	58189;58190
QKRSFVYVWK	10	PMEL	Melanocyte protein PMEL;M-alpha;M-beta	Mel41 HLA-I		1339.74	0.0036198	118.03	145	154	62539	64987
LVLKRCLLH	9	PMEL	Melanocyte protein PMEL;M-alpha;M-beta	Mel21 HLA-I	HLA-A*03:01_801.61nM	1093.68	0.021665	89.752	3	11	55428	57271
RNQPLTFALQLHDPSGY	17	PMEL	Melanocyte protein PMEL;M-alpha;M-beta	Mel16 HLA_I		1955.99	1.46e-48	170.16	234	250	68338	70965
RGSRSYVPLAHSS	13	PMEL	Melanocyte protein PMEL;M-alpha;M-beta	Mel16 HLA-II		1415.73	0.02601	73.881	192	204	66063	68603
RGSRSYVPLAHSSS	14	PMEL	Melanocyte protein PMEL;M-alpha;M-beta	Mel16 HLA-II		1502.76	0.15024	46.797	192	205	66064	68604
RGSRSYVPLAHSSSA	15	PMEL	Melanocyte protein PMEL;M-alpha;M-beta	Mel16 HLA-II		1573.8	0.093453	51.03	192	206	66065	68605
RRGSRSYVPLAHSS	14	PMEL	Melanocyte protein PMEL;M-alpha;M-beta	Mel16 HLA-II		1571.83	0.010501	76.728	191	204	69980	72653
RRRLMKQDF	9	PMEL	Melanocyte protein PMEL;M-alpha;M-beta	Mel21 HLA-I	HLA-B*27:05_390.37nM	1248.69	0.028159	83.206	624	632	70661	73358
QLIMPVPGI	9	PMEL	Melanocyte protein PMEL;M-alpha;M-beta	Mel27 HLA-I	HLA-A*02:01_192.18nM	966.557	0.011676	126.24	583	591	62679	65129
RRGSRSYVPLAHSSS	15	PMEL	Melanocyte protein PMEL;M-alpha;M-beta	Mel16 HLA-II		1658.86	0.11794	48.527	191	205	69981	72654
RRGSRSYVPLAHSSSA	16	PMEL	Melanocyte protein PMEL;M-alpha;M-beta	Mel16 HLA-II		1729.9	0.011509	64.04	191	206	69982	72655
RRGSRSYVPLAHSSSAFT	18	PMEL	Melanocyte protein PMEL;M-alpha;M-beta	Mel16 HLA-II		1978.01	0.0090842	61.127	191	208	69983	72656
QVLGGPVSGLSI	12	PMEL	Melanocyte protein PMEL;M-alpha;M-beta	Mel27 HLA-I		1125.64	0.004009	97.734	161	172	64482	66991
RTKAWNRQLYPEW	13	PMEL	Melanocyte protein PMEL;M-alpha;M-beta	Mel27 HLA-I		1746.9	0.0076289	85.554	40	52	71574	74304
SSHWLRLPR	9	PMEL	Melanocyte protein PMEL;M-alpha;M-beta	Mel3 HLA-I		1150.64	0.020746	90.709	641	649	80569	83597
SSSAFTITDQVPFSVSVSQLR	21	PMEL	Melanocyte protein PMEL;M-alpha;M-beta	Mel16 HLA_I		2255.14	0.010363	77.66	203	223	80815	83848
ISRALVVTHTYLEPGPV	17	PMEL	Melanocyte protein PMEL;M-alpha;M-beta	Mel38 HLA-II		1851.03	1.01e-11	114.63	270	286	39989	41320
SVSVSQLRA	9	PMEL	Melanocyte protein PMEL;M-alpha;M-beta	Mel25 HLA-II		945.524	0.042338	64.711	216	224	82488	85579
RRRLMKQDFSVPQLPH	16	PMEL	Melanocyte protein PMEL;M-alpha;M-beta	Mel16 HLA-II		2007.09	0.026334	58.817	624	639	70662	73359
QKRSFVYVWKTWG	13	PMEL	Melanocyte protein PMEL;M-alpha;M-beta	Mel41 HLA-I		1683.89	0.014654	79.886	145	157	62540	64988
QVPFSVSVSQLR	12	PMEL	Melanocyte protein PMEL;M-alpha;M-beta	Mel41 HLA-I;Mel41 HLA-II		1345.74	0.0066009	90.697	212	223	64508	67017
ALNFPGSQK	9	PMEL	Melanocyte protein PMEL;M-alpha;M-beta	Mel20 HLA-I;Mel21 HLA-I;Mel39 HLA-I;Mel4 HLA-I;Mel41 HLA-I;Mel8 HLA-I	HLA-A*03:01_20.47nM	960.503	9.16e-07	240	87	95	3945	4065
TGRAMLGTHTMEVTVY	16	PMEL	Melanocyte protein PMEL;M-alpha;M-beta	Mel16 HLA-II		1765.85	0.02843	58.079	174	189	84537	87704
TGRAMLGTHTMEVTVYH	17	PMEL	Melanocyte protein PMEL;M-alpha;M-beta	Mel16 HLA-II		1902.91	2.01e-08	101.05	174	190	84538	87705
GTATLRLVKRQVPL	14	PMEL	Melanocyte protein PMEL;M-alpha;M-beta	Mel27 HLA-II		1550.96	0.12744	49.483	460	473	31467	32504
VLYRYGSFSV	10	PMEL	Melanocyte protein PMEL;M-alpha;M-beta	Mel27 HLA-I	HLA-A*02:01_7.56nM	1189.61	0.00034261	147.41	476	485	91886	95280
VPQLPHSSS	9	PMEL	Melanocyte protein PMEL;M-alpha;M-beta	Mel25 HLA-I	HLA-B*07:02_902.93nM	950.482	0.036722	90.135	634	642	92484	95910
VQVPTTEVI	9	PMEL	Melanocyte protein PMEL;M-alpha;M-beta	Mel27 HLA-I	HLA-B*15:01_293.06nM	984.549	0.0061467	152.47	351	359	93063	96503
VSIVVLSGTTAAQ	13	PMEL	Melanocyte protein PMEL;M-alpha;M-beta	Mel38 HLA-II		1244.7	0.02591	73.927	405	417	93544	96996
THTMEVTVYH	10	PMEL	Melanocyte protein PMEL;M-alpha;M-beta	Mel41 HLA-I		1216.55	0.00094022	104.2	181	190	85048	88246
VYHRRGSRSYVPLAHSSSA	19	PMEL	Melanocyte protein PMEL;M-alpha;M-beta	Mel16 HLA-II		2129.09	0.027086	55.437	188	206	94853	98344
YLEPGPVTA	9	PMEL	Melanocyte protein PMEL;M-alpha;M-beta	Mel27 HLA-I	HLA-A*02:01_138.91nM	945.481	0.010092	138.33	280	288	96482	100019
YRYGSFSVT	9	PMEL	Melanocyte protein PMEL;M-alpha;M-beta	Mel16 HLA_I	HLA-B*27:05_780.22nM;HLA-B*39:01_317.83nM	1078.51	0.017505	113.94	478	486	97594	101169
YRYGSFSVTLDIVQ	14	PMEL	Melanocyte protein PMEL;M-alpha;M-beta	Mel38 HLA-I	HLA-B*27:05_792.98nM	1646.83	0.0010401	117.7	478	491	97596	101171
YTWDFGDSSGTLI	13	PMEL	Melanocyte protein PMEL;M-alpha;M-beta	Mel27 HLA-I	HLA-A*02:01_36.71nM	1460.65	0.00042175	129.89	258	270	98131	101722
YTWDFGDSSGTLIS	14	PMEL	Melanocyte protein PMEL;M-alpha;M-beta	Mel27 HLA-I		1547.68	0.0073864	81.92	258	271	98132	101723
RLVELAGQSLLK	12	PRAME	Melanoma antigen preferentially expressed in tumors	Mel15 HLA-I;Mel21 HLA-I;Mel36 HLA-I;Mel39 HLA-I;Mel41 HLA-I	HLA-A*03:01_38.54nM	1325.8	0.00037617	138.55	25	36	67977	70576
MPMQDIKMIL	10	PRAME	Melanoma antigen preferentially expressed in tumors	Mel15 HLA-I;Mel39 HLA-I;Mel41 HLA-I	HLA-B*07:02_20.03nM;HLA-B*08:01_149.84nM;HLA-B*39:01_66.56nM	1218.62	0.002131	128.03	218	227	56540	58621;58622;58623
GRLDQLLRH	9	PRAME	Melanoma antigen preferentially expressed in tumors	Mel15 HLA-I;Mel21 HLA-I	HLA-B*27:05_439.71nM	1106.63	0.014817	100.02	311	319	30477	31465
RLVELAGQSL	10	PRAME	Melanoma antigen preferentially expressed in tumors	Mel8 HLA-I	HLA-A*02:01_209.55nM;HLA-B*15:01_184.04nM	1084.62	0.014585	93.325	25	34	67976	70575
AAFDGRHSQTL	11	PRAME	Melanoma antigen preferentially expressed in tumors	Mel27 HLA-I;Mel40 HLA-I	HLA-B*39:01_605.05nM	1201.58	0.00016755	145.01	59	69	189	191
SPYLGQMINL	10	PRAME	Melanoma antigen preferentially expressed in tumors	Mel8 HLA-I	HLA-B*07:02_51.34nM;HLA-B*39:01_482.07nM	1134.57	0.012825	95.775	253	262	79231	82221
EAAQPMTKK	9	PRAME	Melanoma antigen preferentially expressed in tumors	Mel15 HLA-I		1002.52	0.0027754	143.39	150	158	14487	14982
KRKKNVLRL	9	PRAME	Melanoma antigen preferentially expressed in tumors	Mel15 HLA-I;Mel21 HLA-I	HLA-B*27:05_159.03nM	1153.78	0.0091077	121.09	200	208	46756	48351
GQHLHLETF	9	PRAME	Melanoma antigen preferentially expressed in tumors	Mel27 HLA-I	HLA-B*40:01_1967.79nM;HLA-B*15:01_67.65nM	1080.54	0.0055608	157.21	89	97	29761	30734
SPSVSQLSVL	10	PRAME	Melanoma antigen preferentially expressed in tumors	Mel29 HLA-I;Mel8 HLA-I	HLA-B*07:02_13.79nM;HLA-B*39:01_476.88nM	1015.55	0.0032717	138.54	345	354	79042	82028
GRHSQTLKA	9	PRAME	Melanoma antigen preferentially expressed in tumors	Mel21 HLA-I	HLA-B*27:05_511.63nM	996.546	0.010718	111.61	63	71	30302	31287
SPRRLVELAGQSL	13	PRAME	Melanoma antigen preferentially expressed in tumors	Mel29 HLA-I;Mel8 HLA-I	HLA-B*07:02_6.4nM;HLA-B*08:01_134.47nM	1424.81	0.0072135	88.282	22	34	78793	81770
LSHIHASSY	9	PRAME	Melanoma antigen preferentially expressed in tumors	Mel27 HLA-I	HLA-A*01:01_1189.81nM;HLA-B*15:01_38.12nM	1013.49	0.0047785	126.62	267	275	54658	56485
RRLWGSIQSR	10	PRAME	Melanoma antigen preferentially expressed in tumors	Mel15 HLA-I	HLA-B*27:05_23.68nM	1257.71	0.0050015	111.5	4	13	70466	73156
PYLGQMINL	9	PRAME	Melanoma antigen preferentially expressed in tumors	Mel30 HLA-I		1047.54	0.0055351	111.82	254	262	61065	63467;63468
SLLQHLIGL	9	PRAME	Melanoma antigen preferentially expressed in tumors	Mel27 HLA-I	HLA-A*02:01_12.71nM;HLA-B*08:01_363.86nM	992.602	0.012475	105.94	425	433	77124	80023
VLYPVPLESY	10	PRAME	Melanoma antigen preferentially expressed in tumors	Mel27 HLA-I	HLA-A*01:01_4084.68nM;HLA-A*03:01_123.32nM;HLA-B*15:01_30.38nM	1178.62	0.00072642	189.62	439	448	91877	95271
QYIAQFTSQF	10	PRAME	Melanoma antigen preferentially expressed in tumors	Mel30 HLA-I	HLA-A*24:02_36.91nM	1231.59	0.015775	91.867	283	292	64632	67144
APDNVLLTL	9	SAGE1	Sarcoma antigen 1	Mel15 HLA-I;Mel35 HLA-I	HLA-B*07:02_99.86nM	954.539	0.022994	88.37	217	225	4774	4931
LLMEKEDYHSL	11	TYR	Tyrosinase	Mel16 HLA_I;Mel25 HLA-I;Mel27 HLA-I	HLA-A*02:01_26.53nM;HLA-B*08:01_74.16nM	1376.66	1.91e-06	170.52	514	524	51745	53471;53472
APIGHNRESYM	11	TYR	Tyrosinase	Mel8 HLA-I	HLA-B*07:02_25.14nM	1273.59	0.0081279	92.445	416	426	4969	5132
AKHTISSDYVIPIG	14	TYR	Tyrosinase	Mel16 HLA-II		1499.8	0.0011321	117.03	141	154	3231	3330
AKHTISSDYVIPIGT	15	TYR	Tyrosinase	Mel16 HLA-II		1600.85	0.00015359	88.561	141	155	3232	3331
LMEKEDYHSLY	11	TYR	Tyrosinase	Mel16 HLA_I;Mel3 HLA-I;Mel8 HLA-I	HLA-A*01:01_93.08nM;HLA-B*15:01_405.44nM	1426.64	2.98e-05	163.83	515	525	51978	53707;53708
AKHTISSDYVIPIGTY	16	TYR	Tyrosinase	Mel16 HLA-II		1763.91	6.58e-07	95.57	141	156	3233	3332
AKHTISSDYVIPIGTYG	17	TYR	Tyrosinase	Mel16 HLA-II		1820.93	6.97e-11	109.22	141	157	3234	3333
EAPAFLPWHR	10	TYR	Tyrosinase	Mel35 HLA-I		1222.62	0.0073116	104.89	203	212	15013	15517
EEYNSHQSL	9	TYR	Tyrosinase	Mel21 HLA-I;Mel3 HLA-I;Mel30 HLA-I	HLA-B*39:01_677.84nM;HLA-B*40:01_29.89nM	1105.47	0.012114	107.08	280	288	16374	16913
EVYPEANAPIGHNR	14	TYR	Tyrosinase	Mel35 HLA-I		1565.76	3.86e-08	144.57	409	422	22704	23483
DSDPDSFQ	8	TYR	Tyrosinase	Mel3 HLA-I;Mel8 HLA-I		909.335	0.0090241	181.33	454	461	12668	13107
ERRLLVRRNIFDLSAPEK	18	TYR	Tyrosinase	Mel16 HLA-II		2211.26	2.56e-08	96.143	114	131	19336	20001
APIGHNRESY	10	TYR	Tyrosinase	Mel39 HLA-I	HLA-B*07:02_444.5nM	1142.55	0.00059085	140.05	416	425	4968	5131
ISSKDLGYDYSY	12	TYR	Tyrosinase	Mel16 HLA_I	HLA-A*01:01_202.86nM;HLA-B*58:01_80.43nM;HLA-B*15:01_128.78nM	1409.64	0.0034582	100.07	440	451	40018	41349
IQKLTGDENF	10	TYR	Tyrosinase	Mel27 HLA-I	HLA-B*15:01_49.16nM	1163.58	0.011042	98.257	222	231	39316	40627
HTISSDYVIPIG	12	TYR	Tyrosinase	Mel16 HLA-II		1300.67	0.026612	74.841	143	154	35819	37021
HTISSDYVIPIGTYG	15	TYR	Tyrosinase	Mel16 HLA-II		1621.8	0.0046033	81.565	143	157	35820	37022
LPEEKQPLL	9	TYR	Tyrosinase	Mel35 HLA-I		1065.61	0.0072516	126.31	507	515	52400	54148
LMEKEDYHS	9	TYR	Tyrosinase	Mel16 HLA_I		1150.5	0.007465	125.71	515	523	51977	53706
MEKEDYHSLYQSHL	14	TYR	Tyrosinase	Mel3 HLA-I	HLA-B*40:01_260.18nM	1778.79	0.0098722	77.776	516	529	55994	57892
LRWEQEIQKL	10	TYR	Tyrosinase	Mel21 HLA-I	HLA-B*27:05_86.29nM	1341.74	0.008345	102.01	216	225	54369	56188
LEEYNSHQSL	10	TYR	Tyrosinase	Mel36 HLA-I	HLA-B*40:01_36.51nM	1218.55	0.0024864	125.23	279	288	50346	52068
LPSSADVEF	9	TYR	Tyrosinase	Mel41 HLA-I	HLA-B*07:02_414.31nM	963.455	0.012045	128.48	312	320	53490	55285
LAKHTISSDYVIPIG	15	TYR	Tyrosinase	Mel16 HLA-II		1612.88	0.027177	62.287	140	154	49916	51633
LAKHTISSDYVIPIGTYG	18	TYR	Tyrosinase	Mel16 HLA-II		1934.01	0.00078246	75.376	140	157	49917	51634
DSDPDSFQDY	10	TYR	Tyrosinase	Mel16 HLA_I;Mel3 HLA-I;Mel5 HLA-I;Mel8 HLA-I	HLA-A*01:01_36.51nM	1187.43	3.64e-05	223.88	454	463	12669	13108
MEKEDYHSL	9	TYR	Tyrosinase	Mel36 HLA-I	HLA-B*08:01_621.64nM;HLA-B*40:01_50.24nM	1150.5	0.002723	154.81	516	524	55993	57890;57891
SYLEQASRI	9	TYR	Tyrosinase	Mel29 HLA-I	HLA-A*24:02_103.72nM	1065.55	0.0091444	120.99	466	474	82748	85847
RRLLVRRNIFDLSAPE	16	TYR	Tyrosinase	Mel16 HLA-II		1954.12	0.05002	52.527	115	130	70397	73084
RRLLVRRNIFDLSAPEK	17	TYR	Tyrosinase	Mel16 HLA-II		2082.22	0.0042676	75.018	115	131	70398	73085
SQSSMHNALHI	11	TYR	Tyrosinase	Mel27 HLA-I	HLA-B*15:01_283.7nM	1223.57	0.001104	132.44	358	368	79563	82561
YHSLYQSHL	9	TYR	Tyrosinase	Mel28 HLA-I	HLA-B*39:01_33.85nM	1146.55	0.0065236	128.36	521	529	96219	99751
YVIPIGTY	8	TYR	Tyrosinase	Mel16 HLA_I	HLA-A*01:01_4625.9nM;HLA-A*26:01_9.54nM;HLA-B*15:01_49.43nM	924.496	0.0214	155.81	149	156	98254	101848
MFVTAPDNLGYTY	13	TYRP1	5,6-dihydroxyindole-2-carboxylic acid oxidase	Mel8 HLA-I		1490.68	0.019955	77.062	452	464	56067	57984
VLIVRRNLLDLSKEE	15	TYRP1	5,6-dihydroxyindole-2-carboxylic acid oxidase	Mel16 HLA_I;Mel16 HLA-II		1796.05	2.73e-36	177.38	126	140	91477	94851
VLIVRRNLLDLSKEEK	16	TYRP1	5,6-dihydroxyindole-2-carboxylic acid oxidase	Mel16 HLA_I;Mel16 HLA-II		1924.15	4.75e-76	203.04	126	141	91478	94852
VLIVRRNLLDLSKEEKN	17	TYRP1	5,6-dihydroxyindole-2-carboxylic acid oxidase	Mel16 HLA_I;Mel16 HLA-II		2038.19	1.75e-73	190.82	126	142	91479	94853
AVTADSRPHSPQ	12	TYRP1	5,6-dihydroxyindole-2-carboxylic acid oxidase	Mel16 HLA-II		1264.62	6.55e-05	146.36	67	78	9235	9558
AVTADSRPHSPQY	13	TYRP1	5,6-dihydroxyindole-2-carboxylic acid oxidase	Mel16 HLA-II		1427.68	3.88e-05	139.46	67	79	9236	9559
AVTADSRPHSPQYPH	15	TYRP1	5,6-dihydroxyindole-2-carboxylic acid oxidase	Mel16 HLA-II		1661.79	0.00063936	92.039	67	81	9237	9560
AVTADSRPHSPQYPHD	16	TYRP1	5,6-dihydroxyindole-2-carboxylic acid oxidase	Mel16 HLA-II		1776.82	0.00011037	84.759	67	82	9238	9561
AVFDEWLRRY	10	TYRP1	5,6-dihydroxyindole-2-carboxylic acid oxidase	Mel16 HLA_I	HLA-A*01:01_2240.61nM;HLA-A*26:01_425.67nM;HLA-B*15:01_330.1nM	1353.68	0.015775	91.867	409	418	8653	8942
YEKLQNPNQSVV	12	TYRP1	5,6-dihydroxyindole-2-carboxylic acid oxidase	Mel3 HLA-I;Mel8 HLA-I	HLA-B*40:01_927.68nM	1417.72	0.0015427	128.57	526	537	95819	99344
DQRVLIVRRNLLDLSKE	17	TYRP1	5,6-dihydroxyindole-2-carboxylic acid oxidase	Mel16 HLA-II		2066.2	0.067067	49.537	123	139	12480	12918
DQRVLIVRRNLLDLSKEEK	19	TYRP1	5,6-dihydroxyindole-2-carboxylic acid oxidase	Mel16 HLA-II		2323.33	9.85e-19	136.85	123	141	12481	12919
DQRVLIVRRNLLDLSKEEKN	20	TYRP1	5,6-dihydroxyindole-2-carboxylic acid oxidase	Mel16 HLA-II		2437.38	0.00086435	96.391	123	142	12482	12920
EAVTADSRPHSPQ	13	TYRP1	5,6-dihydroxyindole-2-carboxylic acid oxidase	Mel16 HLA-II		1393.66	0.073355	60.157	66	78	15312	15824
EAVTADSRPHSPQY	14	TYRP1	5,6-dihydroxyindole-2-carboxylic acid oxidase	Mel16 HLA-II	HLA-A*26:01_92.58nM	1556.72	0.0062636	84.753	66	79	15313	15825
EAVTADSRPHSPQYPH	16	TYRP1	5,6-dihydroxyindole-2-carboxylic acid oxidase	Mel16 HLA-II		1790.83	0.0051062	70.26	66	81	15314	15826
RPHSPQYPH	9	TYRP1	5,6-dihydroxyindole-2-carboxylic acid oxidase	Mel8 HLA-I	HLA-B*07:02_94.1nM	1117.54	0.010374	113.74	73	81	68616	71250
GRCEAVTADSRPHSPQ	16	TYRP1	5,6-dihydroxyindole-2-carboxylic acid oxidase	Mel16 HLA-II		1709.79	1.45e-16	143.67	63	78	30075	31051
FYSNSTNSF	9	TYRP1	5,6-dihydroxyindole-2-carboxylic acid oxidase	Mel16 HLA_I	HLA-A*24:02_31.38nM	1065.44	0.01023	125.5	347	355	26515	27423
GRCEAVTADSRPHSPQY	17	TYRP1	5,6-dihydroxyindole-2-carboxylic acid oxidase	Mel16 HLA-II		1872.85	4.49e-29	152.37	63	79	30076	31052
GRCEAVTADSRPHSPQYP	18	TYRP1	5,6-dihydroxyindole-2-carboxylic acid oxidase	Mel16 HLA-II		1969.91	0.052756	49.708	63	80	30077	31053
APIGHNRQY	9	TYRP1	5,6-dihydroxyindole-2-carboxylic acid oxidase	Mel39 HLA-I	HLA-B*07:02_860.02nM	1054.53	0.0026244	155.82	430	438	4970	5133
ASYLIRAR	8	TYRP1	5,6-dihydroxyindole-2-carboxylic acid oxidase	Mel39 HLA-I	HLA-A*03:01_576.3nM	948.551	0.011456	175.44	497	504	7567	7809
GRCEAVTADSRPHSPQYPH	19	TYRP1	5,6-dihydroxyindole-2-carboxylic acid oxidase	Mel16 HLA-II		2106.97	1.47e-05	89.468	63	81	30078	31054
GRGRCEAVTADSRPHSPQ	18	TYRP1	5,6-dihydroxyindole-2-carboxylic acid oxidase	Mel16 HLA-II		1922.91	1.09e-08	103.01	61	78	30258	31240
GRGRCEAVTADSRPHSPQY	19	TYRP1	5,6-dihydroxyindole-2-carboxylic acid oxidase	Mel16 HLA-II		2085.98	2.3e-05	96.143	61	79	30259	31241
GRGRCEAVTADSRPHSPQYP	20	TYRP1	5,6-dihydroxyindole-2-carboxylic acid oxidase	Mel16 HLA-II		2183.03	0.15167	42.633	61	80	30260	31242
GRGRCEAVTADSRPHSPQYPH	21	TYRP1	5,6-dihydroxyindole-2-carboxylic acid oxidase	Mel16 HLA-II		2320.09	7.21e-12	124.69	61	81	30261	31243
GRGRCEAVTADSRPHSPQYPHD	22	TYRP1	5,6-dihydroxyindole-2-carboxylic acid oxidase	Mel16 HLA-II		2435.11	0.0973	52.451	61	82	30262	31244
IYNYFVWTHYYSVKK	15	TYRP1	5,6-dihydroxyindole-2-carboxylic acid oxidase	Mel25 HLA-II		2010	0.011886	74.296	184	198	40958	42311
IVRRNLLDLSKE	12	TYRP1	5,6-dihydroxyindole-2-carboxylic acid oxidase	Mel16 HLA-II		1454.86	0.0045076	95.618	128	139	40698	42043
IVRRNLLDLSKEE	13	TYRP1	5,6-dihydroxyindole-2-carboxylic acid oxidase	Mel16 HLA-II		1583.9	0.033506	70.438	128	140	40699	42044
IVRRNLLDLSKEEK	14	TYRP1	5,6-dihydroxyindole-2-carboxylic acid oxidase	Mel16 HLA-II	HLA-A*03:01_696.43nM	1711.99	3.3e-16	165.64	128	141	40700	42045
IVRRNLLDLSKEEKN	15	TYRP1	5,6-dihydroxyindole-2-carboxylic acid oxidase	Mel16 HLA-II		1826.04	6.07e-16	153.09	128	142	40701	42046
IVRRNLLDLSKEEKNH	16	TYRP1	5,6-dihydroxyindole-2-carboxylic acid oxidase	Mel16 HLA-II		1963.1	1.39e-24	157.68	128	143	40702	42047
LRLEKDMQEMLQEPS	15	TYRP1	5,6-dihydroxyindole-2-carboxylic acid oxidase	Mel16 HLA_I;Mel21 HLA-II		1845.9	0.00023875	100.23	229	243	54230	56046;56047
LRLEKDMQEMLQEPSFS	17	TYRP1	5,6-dihydroxyindole-2-carboxylic acid oxidase	Mel16 HLA_I;Mel21 HLA-II		2080	1.14e-16	131.56	229	245	54231	56048;56049
KYDPAVRSL	9	TYRP1	5,6-dihydroxyindole-2-carboxylic acid oxidase	Mel39 HLA-I		1047.57	0.013835	101.82	368	376	49384	51080
LSKEEKNHFVR	11	TYRP1	5,6-dihydroxyindole-2-carboxylic acid oxidase	Mel3 HLA-I		1385.74	6.2e-05	154.24	136	146	54695	56523
REFSVPEII	9	TYRP1	5,6-dihydroxyindole-2-carboxylic acid oxidase	Mel20 HLA-I	HLA-B*40:01_13.86nM	1088.59	0.016491	96.948	471	479	65316	67841
LLDLSKEEKNHFVR	14	TYRP1	5,6-dihydroxyindole-2-carboxylic acid oxidase	Mel16 HLA-II		1726.94	1.85e-15	158.58	133	146	51464	53189
LLDLSKEEKNHFVRA	15	TYRP1	5,6-dihydroxyindole-2-carboxylic acid oxidase	Mel16 HLA-II		1797.97	1.26e-07	131.35	133	147	51465	53190
LRRYNADISTFPLE	14	TYRP1	5,6-dihydroxyindole-2-carboxylic acid oxidase	Mel16 HLA-II		1693.88	0.014217	72.891	415	428	54301	56119
VTAPDNLGY	9	TYRP1	5,6-dihydroxyindole-2-carboxylic acid oxidase	Mel16 HLA_I;Mel39 HLA-I;Mel8 HLA-I	HLA-A*01:01_22.08nM;HLA-A*26:01_1672.99nM;HLA-B*58:01_130.18nM;HLA-B*15:01_238.6nM	948.455	0.010374	134.3	454	462	93726	97183
RVLIVRRNLLDLSKE	15	TYRP1	5,6-dihydroxyindole-2-carboxylic acid oxidase	Mel16 HLA-II		1823.11	6.77e-08	135.02	125	139	72395	75147
RVLIVRRNLLDLSKEE	16	TYRP1	5,6-dihydroxyindole-2-carboxylic acid oxidase	Mel16 HLA-II		1952.15	1.1e-07	118.21	125	140	72396	75148
GTASYLIRAR	10	TYRP1	5,6-dihydroxyindole-2-carboxylic acid oxidase	Mel20 HLA-I;Mel39 HLA-I;Mel8 HLA-I		1106.62	8.55e-06	194.06	495	504	31464	32501
RVLIVRRNLLDLSKEEKN	18	TYRP1	5,6-dihydroxyindole-2-carboxylic acid oxidase	Mel16 HLA-II		2194.29	3.27e-05	83.37	125	142	72397	75149
VLIVRRNLLDLSK	13	TYRP1	5,6-dihydroxyindole-2-carboxylic acid oxidase	Mel16 HLA-II	HLA-A*03:01_111.28nM	1537.97	0.0057453	95.273	126	138	91475	94849
VLIVRRNLLDLSKE	14	TYRP1	5,6-dihydroxyindole-2-carboxylic acid oxidase	Mel16 HLA-II		1667.01	5.69e-16	164.53	126	139	91476	94850
VLIVRRNLLDLSKEEKNH	18	TYRP1	5,6-dihydroxyindole-2-carboxylic acid oxidase	Mel16 HLA-II		2175.25	1.68e-39	164.01	126	143	91480	94854
VTADSRPHSPQ	11	TYRP1	5,6-dihydroxyindole-2-carboxylic acid oxidase	Mel16 HLA-II		1193.58	4.87e-05	155.48	68	78	93709	97166
VTADSRPHSPQY	12	TYRP1	5,6-dihydroxyindole-2-carboxylic acid oxidase	Mel16 HLA-II	HLA-A*01:01_234.76nM;HLA-A*26:01_1654.99nM;HLA-B*58:01_367.82nM;HLA-B*15:01_237.32nM	1356.64	0.0011152	122.33	68	79	93710	97167
VTADSRPHSPQYPH	14	TYRP1	5,6-dihydroxyindole-2-carboxylic acid oxidase	Mel16 HLA-II		1590.75	0.024362	66.989	68	81	93711	97168
VTADSRPHSPQYPHD	15	TYRP1	5,6-dihydroxyindole-2-carboxylic acid oxidase	Mel16 HLA-II		1705.78	0.024237	63.185	68	82	93712	97169
VTAPDNLGYTY	11	TYRP1	5,6-dihydroxyindole-2-carboxylic acid oxidase	Mel16 HLA_I	HLA-A*01:01_41.8nM;HLA-B*58:01_55.98nM;HLA-B*15:01_185.03nM	1212.57	0.0012476	138.06	454	464	93727	97184
YEKLQNPNQS	10	TYRP1	5,6-dihydroxyindole-2-carboxylic acid oxidase	Mel3 HLA-I		1219.58	0.0017298	131.12	526	535	95818	99343
IVRRNLLDL	9	TYRP1	5,6-dihydroxyindole-2-carboxylic acid oxidase	Mel16 HLA_I;Mel8 HLA-I	HLA-B*07:02_267.31nM	1110.69	0.0057502	131.41	128	136	40697	42042
