# Supplementary material for: Direct identification of clinically relevant neoepitopes presented on native human melanoma tissue by mass spectrometry
Source: Nat Commun. 2016 Nov 21;7:13404. doi: 10.1038/ncomms13404 (PMC5121339; doi:10.1038/ncomms13404)
Supplement: Supplementary Data 4 — List of phospho HLA class I and II peptides. [file ncomms13404-s5.xlsx]

## Sheet: Supplementary data 4 
Supplementary data 4: List of phospho HLA class I and II peptides
Modified sequence	Amino acid	number of phosphoylations per peptide (STY)	Gene Names	Protein Names	Proteins	Position	Patients	Regulatory site process	modified residue	Regulatory site	Known site	Motifs	Length (a.a.)	Mass (Da)	Mass Error [ppm]	Posterior error probability, PEP	Score-Peptide spectrum match (PSM) andromeda score (arbitrary units)	Delta score - Score difference between the highest scoring PSM and the next best scoring PSM with a different aa sequence	Mod. peptide ID	Localization prob
_(ac)STRSVS(ph)SSSYR_	S	1	VIM	Vimentin	P08670;B0YJC4	7	Mel-3_HLA-I	cell motility, altered	by PKA and PKC	+	+	14-3-3 domain binding motif;Calmodulin-dependent protein kinase II substrate motif;Casein kinase II substrate motif;MDC1 BRCT domain binding motif;PKA kinase substrate motif;PKC kinase substrate motif;Plk1 PBD domain binding motif	11	1337.56	-0.43405	0.010128	90.707	60.502	84564	0.905922
_(ac)VSHRY(ph)PRIQSI_	Y	1	TNFSF4	Tumor necrosis factor ligand superfamily member 4	P23510-2;P23510	6	Mel-15_HLA-I;Mel-38_HLA-I;Mel-41_HLA-I					JAK2 kinase substrate motif	11	1476.72	-0.69925	0.0042706	104.43	28.108	96984	0.996827
_AAAS(ph)PIVSGARR_	S	1	KDM2A	Lysine-specific demethylase 2A	Q9Y2K7;Q9Y2K7-2;Q9Y2K7-4;Q9Y2K7-5;Q9Y2K7-3	558	Mel-15_HLA-I				+	ERK1,2 kinase substrate motif;G protein-coupled receptor kinase 1 substrate motif;GSK3 kinase substrate motif;GSK-3, ERK1, ERK2, CDK5 substrate motif;WW domain binding motif	12	1234.62	-1.5338	0.016729	80.507	60.665	122	0.999999
_AARQLKRS(ph)HVLPEGRSP_	S	1	IRF2BP1	Interferon regulatory factor 2-binding protein 1	Q8IU81	58	Mel-16_HLA-II					G protein-coupled receptor kinase 1 substrate motif;PKA kinase substrate motif;PKC kinase substrate motif	17	1981.04	1.6985	0.12105	43.592	23.342	473	0.999947
_AEMEVLLAS(ph)KA_	S	1	PLEC	Plectin	Q15149;Q15149-4;Q15149-2;Q15149-6;Q15149-9;Q15149-7;Q15149-8;Q15149-5;Q15149-3	1907	Mel-3_HLA-I				+	G protein-coupled receptor kinase 1 substrate motif	11	1240.58	1.8906	0.021261	78.342	15.879	1724	1
_AENS(ph)PTRQQF_	S	1	DDX42	ATP-dependent RNA helicase DDX42	Q86XP3;J3QRI2;J3KTK9	96	Mel-3_HLA-I;Mel-30_HLA-I				+	Casein kinase II substrate motif;Cdc2 kinase substrate motif;CDK kinase substrate motif;CDK1,2,4,6 kinase substrate motif;ERK1,2 kinase substrate motif;GSK-3, ERK1, ERK2, CDK5 substrate motif;WW domain binding motif	10	1256.52	0.50234	0.0062172	107.99	67.517	1820	0.999879
_AISS(ph)PQRSK_	S	1	HIPK2	Homeodomain-interacting protein kinase 2	Q9H2X6;Q9H2X6-3	827	Mel-21_HLA-I				+	Cdc2 kinase substrate motif;CDK kinase substrate motif;CDK1,2,4,6 kinase substrate motif;ERK1,2 kinase substrate motif;G protein-coupled receptor kinase 1 substrate motif;Growth associated histone HI kinase substrate motif;GSK3 kinase substrate motif;GSK-3, ERK1, ERK2, CDK5 substrate motif;MDC1 BRCT domain binding motif;Plk1 PBD domain binding motif;WW domain binding motif	9	1052.5	-0.42971	0.017277	95.507	46.482	3212	0.972438
_ALKAFT(ph)HT(ph)AQYD_	T	2	ATIC	Bifunctional purine biosynthesis protein PURH;Phosphoribosylaminoimidazolecarboxamide formyltransferase;IMP cyclohydrolase	P31939;P31939-2;C9JLK0	180;182	Mel-15_HLA-II					Casein kinase II substrate motif;PKA kinase substrate motif;PKC kinase substrate motif	12	1524.61	2.3676	0.1647	51.252	15.658	3830	0.999992;0.999992
_APSLFHLNT(ph)L_	T	1	DLC1	Rho GTPase-activating protein 7	Q96QB1;Q96QB1-6;Q96QB1-4;Q96QB1-1	1238	Mel-16_HLA-I;Mel-8_HLA-I					PKA kinase substrate motif;PKC kinase substrate motif	10	1191.57	-1.2194	0.00065816	138.97	70.611	5740	1
_APVS(ph)PSQSL_	S	1	ZNF704	Zinc finger protein 704	Q6ZNC4	257	Mel-16_HLA-I;Mel-8_HLA-I					Casein kinase II substrate motif;ERK1,2 kinase substrate motif;G protein-coupled receptor kinase 1 substrate motif;GSK3 kinase substrate motif;GSK-3, ERK1, ERK2, CDK5 substrate motif;WW domain binding motif	9	964.427	-0.32403	0.0027344	202.57	56.086	5951	0.999991
_AQLTRAQEVAPEMKES(ph)LL_	S	1	FAM186B		E9PMM1	40	Mel15 HLA-I					b-Adrenergic Receptor kinase substrate motif;PKA kinase substrate motif;PKC kinase substrate motif	18	2093.02		0.035453	49.595	15.753	6226	0.999955
_ARFS(ph)PKVSL_	S	1	TRIP12	E3 ubiquitin-protein ligase TRIP12	Q14669-2;Q14669;Q14669-3;G5E9G6	267	Mel-21_HLA-I				+	ERK1,2 kinase substrate motif;G protein-coupled receptor kinase 1 substrate motif;Growth associated histone HI kinase substrate motif;GSK3 kinase substrate motif;GSK-3, ERK1, ERK2, CDK5 substrate motif;PKA kinase substrate motif;PKC kinase substrate motif;WW domain binding motif	9	1083.55	1.5058	0.019269	92.247	34.899	6606	0.999996
_ARGPILSRSTS(ph)TGSAA_	S	1	SPRY1	Protein sprouty homolog 1	O43609;D6RHD2	116	Mel-16_HLA-I					14-3-3 domain binding motif;Calmodulin-dependent protein kinase II substrate motif;Calmodulin-dependent protein kinase IV substrate motif;Casein kinase II substrate motif;Chk1 kinase substrate motif;G protein-coupled receptor kinase 1 substrate motif;GSK3 kinase substrate motif;MAPKAPK2 kinase substrate motif;MDC1 BRCT domain binding motif;PKA kinase substrate motif;PKC kinase substrate motif;Plk…	16	1610.78	-0.42482	2.08e-06	92.671	78.239	6635	0.929995
_ARGPILSRSTS(ph)TGSAASSGSN_	S	1	SPRY1	Protein sprouty homolog 1	O43609;D6RHD2	116	Mel-16_HLA-I					14-3-3 domain binding motif;Calmodulin-dependent protein kinase II substrate motif;Calmodulin-dependent protein kinase IV substrate motif;Casein kinase II substrate motif;Chk1 kinase substrate motif;G protein-coupled receptor kinase 1 substrate motif;GSK3 kinase substrate motif;MAPKAPK2 kinase substrate motif;MDC1 BRCT domain binding motif;PKA kinase substrate motif;PKC kinase substrate motif;Plk…	21	2042.94	-0.04829	2.47e-77	185.67	146.29	6636	0.929995
_ASLS(ph)PSVSK_	S	1	FOXO3	Forkhead box protein O3	O43524;O43524-2	355	Mel-41_HLA-I					Casein kinase II substrate motif;ERK1,2 kinase substrate motif;G protein-coupled receptor kinase 1 substrate motif;GSK3 kinase substrate motif;GSK-3, ERK1, ERK2, CDK5 substrate motif;MAPKAPK2 kinase substrate motif;WW domain binding motif	9	954.442	0.20499	0.010894	110.93	32.834	7546	0.994657
_ASS(ph)RARIS(ph)R_	S	2	WDR62	WD repeat-containing protein 62	O43379;O43379-4	1219;1224	Mel-8_HLA-I				+	Casein kinase II substrate motif;G protein-coupled receptor kinase 1 substrate motif;GSK3 kinase substrate motif;MDC1 BRCT domain binding motif;PKA kinase substrate motif;PKC kinase substrate motif;Plk1 PBD domain binding motif	9	1162.5	-3.769	0.012442	93.649	42.844	7726	0.999985;1
_ATAS(ph)PPRQK_	S	1	SRRM2	Serine/arginine repetitive matrix protein 2	Q9UQ35;Q9UQ35-2	1179	Mel-24_HLA-I;Mel-33_HLA-I;Mel-4_HLA-I;Mel-41_HLA-I;				+	Cdc2 kinase substrate motif;CDK kinase substrate motif;CDK1,2,4,6 kinase substrate motif;ERK1,2 kinase substrate motif;GSK-3, ERK1, ERK2, CDK5 substrate motif;WW domain binding motif	9	1034.49	0.54732	0.010426	113.42	59.325	7925	0.999999
_ATPTS(ph)PIRVK_	S	1	FLNA	Filamin-A	P21333;P21333-2;Q5HY54	860	Mel-41_HLA-I				+	Cdc2 kinase substrate motif;CDK kinase substrate motif;CDK1,2,4,6 kinase substrate motif;ERK1,2 kinase substrate motif;Growth associated histone HI kinase substrate motif;GSK-3, ERK1, ERK2, CDK5 substrate motif;WW domain binding motif	10	1148.6	0.78066	0.01741	90.005	49.53	8493	0.949504
_AVDWWS(ph)LGALM(ox)Y_	S	1	RPS6KB1;RPS6KB2	Ribosomal protein S6 kinase beta-1;Ribosomal protein S6 kinase beta-2	P23443;P23443-2;P23443-3;P23443-5;P23443-4;Q9UBS0	278	Mel-16_HLA-I					Casein kinase I substrate motif	12	1506.63	1.7351	0.0013566	111.01	52.778	8920	1
_AVDWWS(ph)LGALMY_	S	1	RPS6KB1;RPS6KB2	Ribosomal protein S6 kinase beta-1;Ribosomal protein S6 kinase beta-2	P23443;P23443-2;P23443-3;P23443-5;P23443-4;Q9UBS0	278	Mel-16_HLA-I					Casein kinase I substrate motif	12	1490.63	1.0217	0.0092156	86.898	49.718	8919	1
_AVILPPLS(ph)PYFK_	S	1	NDUFA3	NADH dehydrogenase [ubiquinone] 1 alpha subcomplex subunit 3	O95167;A8MVM8;S4R3T6;A8MYJ8;H7C2R1	36	Mel-41_HLA-I					ERK1,2 kinase substrate motif;GSK-3, ERK1, ERK2, CDK5 substrate motif;WW domain binding motif	12	1423.75	-0.14872	0.003724	98.943	28.854	9108	0.999998
_AVKPVLVKNIT(ph)IEG_	T	1	KIAA1324L	UPF0577 protein KIAA1324-like	A8MWY0;C9JA41;H7C2N5;A8MWY0-2;A8MWY0-3	280	Mel-28_HLA-II					AMP-activated protein kinase substrate motif;Calmodulin-dependent protein kinase II substrate motif;Chk1 kinase substrate motif;PKA kinase substrate motif;PKC kinase substrate motif	14	1559.87	0.19852	0.19734	43.761	21.706	9182	1
_AVVAAAS(ph)QAEV_	S	1	LEPRE1	Prolyl 3-hydroxylase 1	Q32P28;Q32P28-4;Q32P28-3;Q32P28-2;E2QRI1	20	Mel-15_HLA-I					ATM kinase substrate motif;Casein kinase II substrate motif;DNA dependent Protein kinase substrate motif	11	1094.5	1.1387	0.029425	67.113	19.926	9607	1
_AVVAAAS(ph)QAEVE_	S	1	LEPRE1	Prolyl 3-hydroxylase 1	Q32P28;Q32P28-4;Q32P28-3;Q32P28-2;E2QRI1	20	Mel-15_HLA-I					ATM kinase substrate motif;Casein kinase II substrate motif;DNA dependent Protein kinase substrate motif	12	1223.54	2.4263	0.0069782	90.149	24.992	9608	1
_AYLLNRAGLS(ph)H_	S	1	MAN2A1	Alpha-mannosidase 2	Q16706	307	Mel-30_HLA-I						11	1293.62	1.0543	0.039437	70.028	21.605	9846	1
_DINDLGT(ph)IKLN_	T	1	FAM65B	Protein FAM65B	Q9Y4F9-2;F5H029;B7Z6U4;F5GX51;Q9Y4F9	335	Mel-40_HLA-I					Casein kinase I substrate motif;PKA kinase substrate motif;PKC kinase substrate motif	11	1294.62	-1.2656	0.00012769	146.11	16.217	11753	1
_DLADLT(ph)EQQKIM_	T	1	MTG1	Mitochondrial ribosome-associated GTPase 1;Mitochondrial GTPase 1	Q9BT17;U3KQ69;E9PI62;Q9BT17-2;E7EVK2	91	Mel-15_HLA-I					G protein-coupled receptor kinase 1 substrate motif	12	1483.66	-0.4477	0.0024851	104.82	31.192	11993	1
_DTAHVSLIT(ph)PTKR_	T	1	ZFAND3	AN1-type zinc finger protein 3	Q9H8U3;H0Y398;C9JQ48	112	Mel-15_HLA-I;Mel-35_HLA-I				+	Cdc2 kinase substrate motif;CDK1,2,4,6 kinase substrate motif;CDK5 kinase substrate motif;GSK-3, ERK1, ERK2, CDK5 substrate motif;RAF1 kinase substrate motif;WW domain binding motif	13	1517.76	0.20914	1.69e-31	200.58	99.16	13467	0.999607
_DTHPGSPGS(ph)PGPALR_	S	1	ZNF444	Zinc finger protein 444	Q8N0Y2;Q8N0Y2-2	235	Mel-15_HLA-I				+	ERK1,2 kinase substrate motif;G protein-coupled receptor kinase 1 substrate motif;GSK-3, ERK1, ERK2, CDK5 substrate motif;WW domain binding motif	15	1524.67	0.89305	0.0010305	89.468	45.674	13589	0.801578
_DVIHY(ph)VLDRR_	Y	1	ST8SIA4	CMP-N-acetylneuraminate-poly-alpha-2,8-sialyltransferase	Q92187;Q92187-2	110	Mel-15_HLA-I					3BP2 SH2 domain binding motif	10	1364.66	-2.0679	0.013603	94.692	45.244	14283	1
_DYQSY(ph)VIHG_	Y	1	RASGRP3	Ras guanyl-releasing protein 3	Q8IV61;Q8IV61-2	179	Mel-3_HLA-I					3BP2 SH2 domain binding motif	9	1160.45	-1.9203	0.02186	78.516	16.737	14830	0.997514
_EARS(ph)PQPNK_	S	1	SRRM1	Serine/arginine repetitive matrix protein 1	A9Z1X7;Q8IYB3;E9PCT1;Q8IYB3-2;M0R088	684	Mel-15_HLA-I				+	Casein kinase I substrate motif;ERK1,2 kinase substrate motif;Growth associated histone HI kinase substrate motif;GSK-3, ERK1, ERK2, CDK5 substrate motif;WW domain binding motif	9	1105.49	0.25156	0.0038821	144.7	69.046	15588	1
_EARS(ph)PQPNKR_	S	1	SRRM1	Serine/arginine repetitive matrix protein 1	A9Z1X7;Q8IYB3;E9PCT1;Q8IYB3-2;M0R088	684	Mel-15_HLA-I				+	Casein kinase I substrate motif;ERK1,2 kinase substrate motif;Growth associated histone HI kinase substrate motif;GSK-3, ERK1, ERK2, CDK5 substrate motif;WW domain binding motif	10	1261.59	-0.80415	0.0061292	108.24	68.951	15589	1
_EAS(ph)VAEINVLI_	S	1	ZBTB12	Zinc finger and BTB domain-containing protein 12	Q9Y330	450	Mel-15_HLA-I					Casein kinase II substrate motif;Plk1 kinase substrate motif	11	1236.6	0.043818	0.016258	82.261	16.541	15646	1
_EELQT(ph)KPALLA_	T	1	GTPBP10	GTP-binding protein 10	A4D1E9;C9JEQ8;A4D1E9-2	270	Mel-30_HLA-I					Casein kinase I substrate motif	11	1291.64	-2.1942	0.013526	85.355	18.021	16510	1
_EISSS(ph)PTSKNR_	S	1	SRRM2	Serine/arginine repetitive matrix protein 2	Q9UQ35;Q9UQ35-2;I3L4D8;I3L182	456	Mel-15_HLA-I				+	Casein kinase I substrate motif;Casein kinase II substrate motif;ERK1,2 kinase substrate motif;G protein-coupled receptor kinase 1 substrate motif;GSK3 kinase substrate motif;GSK-3, ERK1, ERK2, CDK5 substrate motif;MDC1 BRCT domain binding motif;Plk1 PBD domain binding motif;WW domain binding motif	11	1284.57	-0.096169	0.0011442	132.06	69.365	18157	0.995224
_EPLQKHQS(ph)L_	S	1	PTPN22	Tyrosine-protein phosphatase non-receptor type 22	Q9Y2R2;E9PMT0;Q9Y2R2-2;Q9Y2R2-3;Q9Y2R2-4;F5H2S8;Q9Y2R2-6	414	Mel-12_HLA-I				+	Calmodulin-dependent protein kinase II substrate motif;Chk1 kinase substrate motif;Phosphorylase kinase substrate motif;PKA kinase substrate motif;PKC kinase substrate motif	9	1158.54	0.22333	0.013978	101.56	46.515	19502	1
_ETGLARLLSRLS(ph)GVGLR_	S	1	CREBZF	CREB/ATF bZIP transcription factor	Q9NS37;J3KN20;E9PIM0;H0YDC7	285	Mel-16_HLA-II					AMP-activated protein kinase substrate motif;PKA kinase substrate motif;PKC kinase substrate motif	17	1877.02	-0.33241	0.098096	45.438	19.146	20894	0.99274
_ETPAIS(ph)PSKR_	S	1	DUT	Deoxyuridine 5-triphosphate nucleotidohydrolase, mitochondrial	P33316;P33316-2;H0YMM5;H0YNJ9;H0YNW5;H0YKI0	99	Mel-15_HLA-I				+	Casein kinase II substrate motif;Cdc2 kinase substrate motif;CDK kinase substrate motif;CDK1,2,4,6 kinase substrate motif;ERK1,2 kinase substrate motif;GSK-3, ERK1, ERK2, CDK5 substrate motif;WW domain binding motif	10	1164.55	-0.4002	0.010984	111.52	78.262	21213	0.999018
_ETPAIS(ph)PSKRAR_	S	1	DUT	Deoxyuridine 5-triphosphate nucleotidohydrolase, mitochondrial	P33316;P33316-2;H0YMM5;H0YNJ9;H0YNW5;H0YKI0	99	Mel-15_HLA-I				+	Casein kinase II substrate motif;Cdc2 kinase substrate motif;CDK kinase substrate motif;CDK1,2,4,6 kinase substrate motif;ERK1,2 kinase substrate motif;GSK-3, ERK1, ERK2, CDK5 substrate motif;WW domain binding motif	12	1391.69	-0.15991	0.0014576	127.32	73.047	21214	0.999018
_ETPS(ph)PRPMR_	S	1	SRRM2	Serine/arginine repetitive matrix protein 2	Q9UQ35;Q9UQ35-2;I3L4U6	2740	Mel-15_HLA-I				+	Casein kinase I substrate motif;DNA dependent Protein kinase substrate motif;ERK1,2 kinase substrate motif;Growth associated histone HI kinase substrate motif;GSK-3, ERK1, ERK2, CDK5 substrate motif;PKA kinase substrate motif;PKC kinase substrate motif;WW domain binding motif	9	1149.5	0.31146	0.029421	82.494	47.799	21263	0.999942
_EVAES(ph)PRPR_	S	1	PHLDB1	Pleckstrin homology-like domain family B member 1	Q86UU1-2;Q86UU1;Q86UU1-3	489	Mel-15_HLA-I				+	b-Adrenergic Receptor kinase substrate motif;ERK1,2 kinase substrate motif;Growth associated histone HI kinase substrate motif;GSK-3, ERK1, ERK2, CDK5 substrate motif;PKA kinase substrate motif;PKC kinase substrate motif;WW domain binding motif	9	1119.51	1.7681	0.023438	109.16	42.671	21706	1
_EVGLALRT(ph)LL_	T	1	PTK2	Focal adhesion kinase 1	Q05397;Q05397-5;J3QT16;E7ESA6;H0YBP1;Q05397-2;E9PEI4;H0YB16;H0YBZ1;B4DWJ1;Q05397-6;E5RHD8	963	Mel-16_HLA-I					G protein-coupled receptor kinase 1 substrate motif;LKB1 kinase substrate motif	10	1163.63	-1.8612	0.016804	90.696	37.793	22075	1
_EVKS(ph)PIKQSK_	S	1	MLLT3	Protein AF-9	P42568;B1APT5;P42568-2;B1APT6	483	Mel-15_HLA-I				+	Casein kinase I substrate motif;Cdc2 kinase substrate motif;CDK kinase substrate motif;CDK1,2,4,6 kinase substrate motif;ERK1,2 kinase substrate motif;Growth associated histone HI kinase substrate motif;GSK-3, ERK1, ERK2, CDK5 substrate motif;WW domain binding motif	10	1222.63	0.43147	5.86e-05	183.06	90.769	22558	1
_EVPRS(ph)PFKVK_	S	1	FLNA	Filamin-A	P21333;P21333-2;Q5HY54	1533	Mel-15_HLA-I	cell motility, induced;cytoskeletal reorganization		+	+	Cdc2 kinase substrate motif;CDK kinase substrate motif;CDK1,2,4,6 kinase substrate motif;ERK1,2 kinase substrate motif;Growth associated histone HI kinase substrate motif;GSK-3, ERK1, ERK2, CDK5 substrate motif;WW domain binding motif	10	1265.65	-0.41326	0.004537	113.69	61.968	22843	1
_FESGPGAVIHS(ph)LLAEKNGFLQ_	S	1	UHRF1BP1L	UHRF1-binding protein 1-like	A0JNW5;H0YHT7	1269	Mel-15_HLA-I						21	2293.11	0.31432	0.029023	62.94	19.409	24152	0.999997
_FPLDS(ph)PKTLVL_	S	1	ZNF318	Zinc finger protein 318	Q5VUA4	2075	Mel-15_HLA-I					b-Adrenergic Receptor kinase substrate motif;Casein kinase II substrate motif;ERK1,2 kinase substrate motif;Growth associated histone HI kinase substrate motif;GSK-3, ERK1, ERK2, CDK5 substrate motif;PKA kinase substrate motif;PKC kinase substrate motif;WW domain binding motif	11	1308.67	3.9033	0.005448	100.11	49.324	25682	0.999737
_FPVSDGSNYFVRLY(ph)T(ph)EPL_	T;Y	2	PIGT	GPI transamidase component PIG-T	Q969N2;Q969N2-5;Q969N2-4;Q969N2-6;Q969N2-2;B7Z1N3;Q969N2-3	510;509	Mel15 HLA-I					AMP-activated protein kinase substrate motif;Calmodulin-dependent protein kinase I substrate motif;Calmodulin-dependent protein kinase II substrate motif;Calmodulin-dependent protein kinase IV substrate motif;Crk SH2 domain binding motif;G protein-coupled receptor kinase 1 substrate motif;PKC kinase substrate motif;RasGAP C-terminal SH2 domain binding motif;Src kinase substrate motif	18	2262.96		0.012409	55.975	28.599	26074	0.997308;0.997304
_FRRPDIQYPDAT(ph)DEDITSH_	T	1	SPP1	Osteopontin	P10451-5;P10451-2;D6R9C5;P10451;P10451-4;P10451-3	185	Mel-16_HLA-I				+	Casein kinase I substrate motif;Casein kinase II substrate motif	19	2355.02	-2.1949	1.18e-06	110.75	89.98	26408	0.787062
_FRRPDIQYPDATDEDITSHMES(ph)_	S	1	SPP1	Osteopontin	P10451-5;P10451-2;D6R9C5;P10451;P10451-4;P10451-3	195	Mel-16_HLA-I				+	b-Adrenergic Receptor kinase substrate motif;Casein kinase I substrate motif;Casein kinase II substrate motif;G protein-coupled receptor kinase 1 substrate motif;MAPKAPK2 kinase substrate motif	22	2702.13	-2.7872	0.0050816	83.251	51.48	26410	0.987726
_FRRS(ph)PTKSS_	S	1	RBM14	RNA-binding protein 14	Q96PK6	627	Mel-16_HLA-I				+	Casein kinase II substrate motif;Cdc2 kinase substrate motif;CDK kinase substrate motif;CDK1,2,4,6 kinase substrate motif;ERK1,2 kinase substrate motif;G protein-coupled receptor kinase 1 substrate motif;Growth associated histone HI kinase substrate motif;GSK3 kinase substrate motif;GSK-3, ERK1, ERK2, CDK5 substrate motif;MAPKAPK2 kinase substrate motif;NIMA kinase substrate motif;PKA kinase subs…	9	1144.54	-0.013307	0.020758	90.697	42.653	26417	0.999013
_FRRS(ph)PTKSSL_	S	1	RBM14	RNA-binding protein 14	Q96PK6	627	Mel-16_HLA-I				+	Casein kinase II substrate motif;Cdc2 kinase substrate motif;CDK kinase substrate motif;CDK1,2,4,6 kinase substrate motif;ERK1,2 kinase substrate motif;G protein-coupled receptor kinase 1 substrate motif;Growth associated histone HI kinase substrate motif;GSK3 kinase substrate motif;GSK-3, ERK1, ERK2, CDK5 substrate motif;MAPKAPK2 kinase substrate motif;NIMA kinase substrate motif;PKA kinase subs…	10	1257.62	0.033516	0.019292	87.863	61.589	26418	0.999013
_FRRS(ph)PTKSSLDY_	S	1	RBM14	RNA-binding protein 14	Q96PK6	627	Mel-16_HLA-I				+	Casein kinase II substrate motif;Cdc2 kinase substrate motif;CDK kinase substrate motif;CDK1,2,4,6 kinase substrate motif;ERK1,2 kinase substrate motif;G protein-coupled receptor kinase 1 substrate motif;Growth associated histone HI kinase substrate motif;GSK3 kinase substrate motif;GSK-3, ERK1, ERK2, CDK5 substrate motif;MAPKAPK2 kinase substrate motif;NIMA kinase substrate motif;PKA kinase subs…	12	1535.71	0.54303	0.0023381	105.63	64.646	26419	0.999013
_FSFKKS(ph)FKL_	S	1	MARCKS	Myristoylated alanine-rich C-kinase substrate	P29966	163	Mel-16_HLA-I		by PKC		+	G protein-coupled receptor kinase 1 substrate motif;GSK3 kinase substrate motif;MAPKAPK2 kinase substrate motif;PAK2 kinase substrate motif;Pim1 kinase substrate sequence;PKA kinase substrate motif;PKC kinase substrate motif	9	1210.62	-0.28566	0.016561	96.82	54.191	26606	1
_GEALQVLTAASVLRIQT(ph)_	T	1	ZBTB45	Zinc finger and BTB domain-containing protein 45	Q96K62;M0QZ57	113	Mel21 HLA-II;Mel39 HLA-I;Mel39 HLA-II					Calmodulin-dependent protein kinase II alpha substrate motif;Calmodulin-dependent protein kinase II substrate motif;Calmodulin-dependent protein kinase IV substrate motif;Casein kinase II substrate motif;Chk1 kinase substrate motif;PKC kinase substrate motif	17	1848.97		0.0063307	57.288	21.632	27875	0.824562
_GIMS(ph)PLAKK_	S	1	ARID5B;ARID5A	AT-rich interactive domain-containing protein 5B;AT-rich interactive domain-containing protein 5A	Q14865;Q14865-2;Q03989;C9J1Q0	688	Mel-15_HLA-I;Mel-39_HLA-I				+	ERK1,2 kinase substrate motif;GSK-3, ERK1, ERK2, CDK5 substrate motif;WW domain binding motif	9	1023.52	0.9013	0.015832	98.156	51.822	29294	1
_GIT(ph)LT(ph)RILNK_	T	2	C2CD2	C2 domain-containing protein 2	Q9Y426;Q9Y426-2;Q9Y426-3;H7BZB0	668;670	Mel-15_HLA-I					PKA kinase substrate motif;PKC kinase substrate motif	10	1287.64	0.14039	0.011195	98.044	32.324	29342	1;1
_GIVATT(ph)GVGTE_	T	1	ATP2A1	Sarcoplasmic/endoplasmic reticulum calcium ATPase 1	O14983;O14983-3;O14983-2	226	Mel-41_HLA-I					G protein-coupled receptor kinase 1 substrate motif	11	1083.48	1.7856	0.016225	82.287	29.708	29346	0.811804
_GIVATTGVGT(ph)E_	T	1	ATP2A1	Sarcoplasmic/endoplasmic reticulum calcium ATPase 1	O14983;O14983-3;O14983-2	230	Mel-15_HLA-I;Mel-41_HLA-I					G protein-coupled receptor kinase 1 substrate motif	11	1083.48	1.3341	0.0075663	95.502	33.539	29346	0.976315
_GPDLKLVPPMEEDY(ph)PQ_	Y	1	SERPINF2	Alpha-2-antiplasmin	P08697;P08697-2	484	Mel-16_HLA-I					ALK kinase substrate motif;EGFR kinase substrate motif;PTP1B phosphatase substrate motif;SHP1 phosphatase substrate motif;TC-PTP phosphatase substrate motif	16	1906.84	-3.8221	0.0058093	69.331	47.528	30252	1
_GRKS(ph)PPPSF_	S	1			F6VHI2	716	Mel-21_HLA-I					ERK1, ERK2, SAPK, CDK5 and GSK3 kinase substrate motif;ERK1,2 kinase substrate motif;G protein-coupled receptor kinase 1 substrate motif;Growth associated histone HI kinase substrate motif;GSK3 kinase substrate motif;GSK-3, ERK1, ERK2, CDK5 substrate motif;PKA kinase substrate motif;PKC kinase substrate motif;WW domain binding motif	9	1051.49	1.0822	0.019399	92.112	49.269	31437	0.999997
_GRLS(ph)PVPVPR_	S	1	RALY	RNA-binding protein Raly	Q9UKM9;Q9UKM9-2;Q5QPL9;Q5QPM0;Q5QPM1	135	Mel-15_HLA-I				+	ERK1,2 kinase substrate motif;GSK-3, ERK1, ERK2, CDK5 substrate motif;PKA kinase substrate motif;PKC kinase substrate motif;WW domain binding motif	10	1156.61	-1.2039	0.0036894	117.7	68.256	31610	1
_GSASYS(ph)PPRK_	S	1	POLR1D	DNA-directed RNA polymerases I and III subunit RPAC2	Q9Y2S0-2	104	Mel-15_HLA-I;Mel-21_HLA-I;Mel-39_HLA-I;Mel-8_HLA-I				+	Cdc2 kinase substrate motif;CDK kinase substrate motif;CDK1,2,4,6 kinase substrate motif;ERK1,2 kinase substrate motif;GSK-3, ERK1, ERK2, CDK5 substrate motif;MAPKAPK2 kinase substrate motif;WW domain binding motif	10	1128.5	-0.23944	0.0003966	145.81	83.576	32072	0.999993
_GSKGT(ph)PQSL_	T	1	PIWIL2	Piwi-like protein 2	Q8TC59;Q8TC59-2	222	Mel-33_HLA-I					Casein kinase II substrate motif;GSK-3, ERK1, ERK2, CDK5 substrate motif;PKA kinase substrate motif;PKC kinase substrate motif;WW domain binding motif	9	953.422	-1.3757	0.020401	91.069	17.452	32246	0.982143
_GSKS(ph)PDPYRL_	S	1	SON	Protein SON	P18583;P18583-5;P18583-7;P18583-9;P18583-4;P18583-10;P18583-3;P18583-6	910	Mel-15_HLA-I				+	ERK1,2 kinase substrate motif;Growth associated histone HI kinase substrate motif;GSK-3, ERK1, ERK2, CDK5 substrate motif;WW domain binding motif	10	1198.54	0.012606	0.026181	81.904	35.835	32252	0.999342
_GSRALAT(ph)KDMRKS(ph)Q_	S;T	2	SMG1	Serine/threonine-protein kinase SMG1;Putative uncharacterized SMG1-like protein	Q96Q15;I3L0W2;E9PNP6;Q6P435	136;130	Mel-15_HLA-II					ATM kinase substrate motif;Casein kinase II substrate motif;DNA dependent Protein kinase substrate motif;G protein-coupled receptor kinase 1 substrate motif;GSK3 kinase substrate motif;PKA kinase substrate motif;PKC kinase substrate motif	14	1707.75	-1.1614	0.10119	52.576	15.396	32337	0.999834;0.999368
_GSRKLS(ph)PTKEAF_	S	1	CBX4	E3 SUMO-protein ligase CBX4	O00257	349	Mel-24_HLA-I				+	14-3-3 domain binding motif;Calmodulin-dependent protein kinase II substrate motif;Casein kinase II substrate motif;Cdc2 kinase substrate motif;CDK kinase substrate motif;CDK1,2,4,6 kinase substrate motif;DNA dependent Protein kinase substrate motif;ERK1,2 kinase substrate motif;GSK-3, ERK1, ERK2, CDK5 substrate motif;MAPKAPK2 kinase substrate motif;PKA kinase substrate motif;PKC epsilon kinase s…	12	1399.69	-0.062624	0.0079285	88.768	46.451	32342	0.982426
_GSRKLSPT(ph)KEAF_	T	1	CBX4	E3 SUMO-protein ligase CBX4	O00257	351	Mel-27_HLA-I				+	14-3-3 domain binding motif;Calmodulin-dependent protein kinase II substrate motif;Casein kinase II substrate motif;Cdc2 kinase substrate motif;CDK kinase substrate motif;CDK1,2,4,6 kinase substrate motif;DNA dependent Protein kinase substrate motif;ERK1,2 kinase substrate motif;GSK-3, ERK1, ERK2, CDK5 substrate motif;MAPKAPK2 kinase substrate motif;PKA kinase substrate motif;PKC epsilon kinase s…	12	1399.69	0.82893	9.32e-07	152.34	56.279	32342	0.88936
_GTMNQIS(ph)PLKK_	S	1	CPEB2	Cytoplasmic polyadenylation element-binding protein 2	Q7Z5Q1;J3KN18;Q7Z5Q1-7;Q7Z5Q1-5;Q7Z5Q1-4;Q7Z5Q1-6;Q7Z5Q1-3;Q7Z5Q1-8;Q7Z5Q1-9	164	Mel-21_HLA-I;Mel-41_HLA-I					Cdc2 kinase substrate motif;CDK kinase substrate motif;CDK1,2,4,6 kinase substrate motif;ERK1,2 kinase substrate motif;GSK-3, ERK1, ERK2, CDK5 substrate motif;WW domain binding motif	11	1295.63	-1.3132	0.0029891	114.88	58.315	32790	1
_GTVS(ph)PPPGTSR_	S	1	MAP3K11	Mitogen-activated protein kinase kinase kinase 11	Q16584;Q16584-2;E9PID4	740	Mel-15_HLA-I				+	ERK1,2 kinase substrate motif;GSK-3, ERK1, ERK2, CDK5 substrate motif;WW domain binding motif	11	1134.51	-0.97376	0.011668	88.282	18.418	33009	0.999712
_GVVALT(ph)FRNQTI_	T	1	TSPAN15	Tetraspanin-15	O95858;H7C285	115	Mel-28_HLA-II					PKA kinase substrate motif;PKC kinase substrate motif	12	1397.71	-0.83334	0.18968	49.189	19.384	33439	0.999971
_HAATERTS(ph)PVS_	S	1	SPTB	Spectrin beta chain, erythrocytic	P11277	2114	Mel-5_HLA-I				+	Casein kinase I substrate motif;Casein kinase II substrate motif;ERK1,2 kinase substrate motif;G protein-coupled receptor kinase 1 substrate motif;GSK-3, ERK1, ERK2, CDK5 substrate motif;PKA kinase substrate motif;PKC kinase substrate motif;WW domain binding motif	11	1234.53	-0.43282	0.0044936	102.57	60.121	33627	0.862015
_HPIS(ph)PYEHL_	S	1	NCOR2	Nuclear receptor corepressor 2	Q9Y618;Q9Y618-3;C9JE98;C9J0Q5;C9JFD3;Q9Y618-5;Q9Y618-4;C9J7T7	1617	Mel-15_HLA-I				+	Casein kinase II substrate motif;ERK1,2 kinase substrate motif;GSK-3, ERK1, ERK2, CDK5 substrate motif;WW domain binding motif	9	1171.51	0.46192	0.0063301	128.91	70.313	35751	1
_HRGS(ph)PLPKK_	S	1	DNTTIP1	Deoxynucleotidyltransferase terminal-interacting protein 1	Q9H147;H7C1M5;H7C1J2;F2Z2A4	161	Mel-15_HLA-I				+	ERK1,2 kinase substrate motif;GSK-3, ERK1, ERK2, CDK5 substrate motif;PKA kinase substrate motif;PKC kinase substrate motif;WW domain binding motif	9	1098.57	0.13408	0.015696	98.406	38.566	36438	1
_HRLS(ph)PVKGEF_	S	1	LRCH1	Leucine-rich repeat and calponin homology domain-containing protein 1	Q9Y2L9-2;Q9Y2L9;Q9Y2L9-3	370	Mel-15_HLA-I				+	Cdc2 kinase substrate motif;CDK kinase substrate motif;CDK1,2,4,6 kinase substrate motif;ERK1,2 kinase substrate motif;GSK-3, ERK1, ERK2, CDK5 substrate motif;PKA kinase substrate motif;PKC kinase substrate motif;WW domain binding motif	10	1248.6	-1.3962	0.0066532	106.76	67.132	36522	1
_HRSLGVHLSFIRY(ph)_	Y	1	ARFGAP2		E9PMU9	65	Mel-15_HLA-II					ALK kinase substrate motif	13	1663.83	-2.7074	0.014121	80.17	46.73	36571	0.999976
_HSAS(ph)PASVR_	S	1	KIAA1522	Uncharacterized protein KIAA1522	Q9P206;Q9P206-2;Q9P206-3	327	Mel-15_HLA-I				+	AMP-activated protein kinase substrate motif;Casein kinase II substrate motif;ERK1,2 kinase substrate motif;GSK-3, ERK1, ERK2, CDK5 substrate motif;HMGCoA Reductase kinase substrate motif;WW domain binding motif	9	990.428	1.4989	0.016878	96.24	52.589	36657	0.986214
_HSLS(ph)PGPSK_	S	1	PIM1	Serine/threonine-protein kinase pim-1	P11309;P11309-2	399	Mel-41_HLA-I					ERK1,2 kinase substrate motif;G protein-coupled receptor kinase 1 substrate motif;GSK3 kinase substrate motif;GSK-3, ERK1, ERK2, CDK5 substrate motif;WW domain binding motif	9	988.438	-0.093426	0.0028767	153.25	89.555	36765	0.999997
_HTAS(ph)PTGMMK_	S	1	SEC24D	Protein transport protein Sec24D	O94855;O94855-2;D6RGJ5;D6RBM1;E9PG84	37	Mel-41_HLA-I					Casein kinase II substrate motif;ERK1,2 kinase substrate motif;GSK-3, ERK1, ERK2, CDK5 substrate motif;MAPKAPK2 kinase substrate motif;WW domain binding motif	10	1139.45	0.78449	0.015848	91.784	60.674	36918	0.982185
_HTEVKINRKT(ph)A_	T	1	NEIL3	Endonuclease 8-like 3	Q8TAT5	383	Mel-15_HLA-I					G protein-coupled receptor kinase 1 substrate motif;PKA kinase substrate motif;PKC kinase substrate motif	11	1375.7	-0.907	0.0081139	94.309	41.819	36964	1
_HVSLIT(ph)PTKR_	T	1	ZFAND3	AN1-type zinc finger protein 3	Q9H8U3;H0Y398;C9JQ48	112	Mel-15_HLA-I;Mel-35_HLA-I				+	Cdc2 kinase substrate motif;CDK1,2,4,6 kinase substrate motif;CDK5 kinase substrate motif;GSK-3, ERK1, ERK2, CDK5 substrate motif;RAF1 kinase substrate motif;WW domain binding motif	10	1230.65	-0.0054982	0.00010992	197.3	94.876	37455	0.999607
_HVYT(ph)PSTTK_	T	1	ANKRA2	Ankyrin repeat family A protein 2	Q9H9E1	116	Mel-15_HLA-I;Mel-36_HLA-I;Mel-41_HLA-I				+	G protein-coupled receptor kinase 1 substrate motif;GSK-3, ERK1, ERK2, CDK5 substrate motif;WW domain binding motif	9	1112.49	-0.075158	0.0055199	133.05	95.906	37549	0.981131
_IDLTES(ph)KVGVHI_	S	1	CNTNAP2	Contactin-associated protein-like 2	Q9UHC6	429	Mel-15_HLA-I					b-Adrenergic Receptor kinase substrate motif	12	1389.69	0.97881	0.0036441	99.283	18.266	37960	0.999997
_IIQS(ph)PSSTGLLK_	S	1	IBTK	Inhibitor of Bruton tyrosine kinase	Q9P2D0;Q9P2D0-2;E9PDR5	1004	Mel-4_HLA-I				+	Casein kinase II substrate motif;ERK1,2 kinase substrate motif;G protein-coupled receptor kinase 1 substrate motif;GSK-3, ERK1, ERK2, CDK5 substrate motif;WW domain binding motif	12	1322.68	0.46525	0.0011217	133.48	30.512	38958	0.992967
_ILKS(ph)PEIQR_	S	1	RPL4	60S ribosomal protein L4	P36578;H3BM89	295	Mel-15_HLA-I				+	Casein kinase II substrate motif;ERK1,2 kinase substrate motif;Growth associated histone HI kinase substrate motif;GSK-3, ERK1, ERK2, CDK5 substrate motif;WW domain binding motif	9	1162.61	-1.1028	0.010731	111.52	40.371	39390	1
_ILT(ph)QKAFHLVISPV_	T	1	hDV103S1		A0JD37	90	Mel-16_HLA-II					AMP-activated protein kinase substrate motif;PKA kinase substrate motif;PKC kinase substrate motif	14	1644.9	4.0307	0.0095434	78.324	29.756	39636	0.999994
_ILWS(ph)ALKQK_	S	1	ATR	Serine/threonine-protein kinase ATR	Q13535;Q13535-3	464	Mel-15_HLA-I					MAPKAPK2 kinase substrate motif	9	1165.63	0.25307	0.025591	85.666	21.993	39653	1
_IPAS(ph)PGSHR_	S	1	GAS7	Growth arrest-specific protein 7	O60861;O60861-1;O60861-4;J3KS47;J3KTB1;J3QS26;J3QLH8	117	Mel-15_HLA-I				+	Casein kinase II substrate motif;ERK1,2 kinase substrate motif;GSK-3, ERK1, ERK2, CDK5 substrate motif;WW domain binding motif	9	1000.45	-0.30241	0.0095228	119.03	56.564	39908	0.999946
_IPINGS(ph)PRTPR_	S	1	RB1	Retinoblastoma-associated protein	P06400	249	Mel-15_HLA-I	cell cycle regulation	by CDK1	+	+	Casein kinase II substrate motif;ERK1,2 kinase substrate motif;G protein-coupled receptor kinase 1 substrate motif;Growth associated histone HI kinase substrate motif;GSK-3, ERK1, ERK2, CDK5 substrate motif;PKA kinase substrate motif;PKC kinase substrate motif;WW domain binding motif	11	1286.65	-0.18255	0.0033637	111.98	68.365	40068	0.999201
_IPRPLS(ph)LIGSTL_	S	1	DOCK10	Dedicator of cytokinesis protein 10	Q96BY6;Q96BY6-3;H7C0I3	1318	Mel-16_HLA-I				+	14-3-3 domain binding motif;Calmodulin-dependent protein kinase II alpha substrate motif;Calmodulin-dependent protein kinase II substrate motif;Calmodulin-dependent protein kinase IV substrate motif;Chk1 kinase substrate motif;G protein-coupled receptor kinase 1 substrate motif;GSK3 kinase substrate motif;Phosphorylase kinase substrate motif;PKA kinase substrate motif;PKC kinase substrate motif	12	1345.74	-0.50505	0.0058335	91.812	57.062	40304	0.999446
_IQALDS(ph)LSRSNLDKLYH_	S	1	CDC45	Cell division control protein 45 homolog	O75419;O75419-3;O75419-2	403	Mel15 HLA-I					b-Adrenergic Receptor kinase substrate motif;Casein kinase II substrate motif;G protein-coupled receptor kinase 1 substrate motif;GSK3 kinase substrate motif	17	2052		0.0081265	56.514	19.472	40535	0.848911
_ISRTKKELRVKIFLGGS(ph)_	S	1	UHRF2	E3 ubiquitin-protein ligase UHRF2	Q96PU4;Q96PU4-2	290	Mel-16_HLA-II					Casein kinase II substrate motif;G protein-coupled receptor kinase 1 substrate motif	17	2011.13	-1.1268	0.095904	45.614	16.011	41339	0.990604
_ITDDDIT(ph)HKV_	T	1	DOC2A	Double C2-like domain-containing protein alpha	Q14183;H3BNF7;B4DEJ2;H3BSH4;H3BTI1	171	Mel-3_HLA-I					Casein kinase I substrate motif;PKA kinase substrate motif;PKC kinase substrate motif	10	1235.54	2.0085	0.0086067	101.65	20.63	41436	1
_ITQGT(ph)PLKY_	T	1	NCOR2	Nuclear receptor corepressor 2	Q9Y618;Q9Y618-3;C9JE98;C9J0Q5;C9JFD3;Q9Y618-5;Q9Y618-4;C9J7T7	1463	Mel-16_HLA-I;Mel-26_HLA-I;Mel-3_HLA-I				+	Cdc2 kinase substrate motif;CDK1,2,4,6 kinase substrate motif;CDK5 kinase substrate motif;GSK-3, ERK1, ERK2, CDK5 substrate motif;WW domain binding motif	9	1099.53	-0.38531	0.0028677	153.34	66.083	41624	1
_ITT(ph)SPITVRK_	T	1	LATS1	Serine/threonine-protein kinase LATS1	O95835;O95835-2	612	Mel-24_HLA-I;Mel-41_HLA-I				+	Casein kinase II substrate motif;ERK1,2 kinase substrate motif;G protein-coupled receptor kinase 1 substrate motif;GSK-3, ERK1, ERK2, CDK5 substrate motif;PKA kinase substrate motif;WW domain binding motif	10	1194.64	0.16948	0.0095191	100.38	44.171	41694	0.95783
_ITTS(ph)PITVRK_	S	1	LATS1	Serine/threonine-protein kinase LATS1	O95835;O95835-2	613	Mel-24_HLA-I;Mel-41_HLA-I				+	Casein kinase II substrate motif;ERK1,2 kinase substrate motif;G protein-coupled receptor kinase 1 substrate motif;GSK-3, ERK1, ERK2, CDK5 substrate motif;PKA kinase substrate motif;WW domain binding motif	10	1194.64	0.27233	0.0087923	101.39	46.348	41694	0.770568
_KAFS(ph)PVRSV_	S	1	ID2	DNA-binding protein inhibitor ID-2	Q02363	5	Mel-24_HLA-I;Mel-3_HLA-I					Cdc2 kinase substrate motif;CDK kinase substrate motif;CDK1,2,4,6 kinase substrate motif;ERK1,2 kinase substrate motif;G protein-coupled receptor kinase 1 substrate motif;GSK3 kinase substrate motif;GSK-3, ERK1, ERK2, CDK5 substrate motif;PKA kinase substrate motif;PKC kinase substrate motif;WW domain binding motif	9	1069.53	-0.03082	0.003908	144.51	104.93	42526	1
_KDDKGNAIGGKAT(ph)F_	T	1	AKR1B10	Aldo-keto reductase family 1 member B10	O60218	137	Mel-16_HLA-II					Casein kinase II substrate motif;G protein-coupled receptor kinase 1 substrate motif;PKA kinase substrate motif;PKC kinase substrate motif	14	1500.7	-0.23795	0.25403	44.511	15.699	42826	1
_KEM(ox)S(ph)PTRQL_	S	1	FAM229B	Protein FAM229B	Q4G0N7	39	Mel-24_HLA-I					Casein kinase II substrate motif;Cdc2 kinase substrate motif;CDK kinase substrate motif;CDK1,2,4,6 kinase substrate motif;ERK1,2 kinase substrate motif;GSK-3, ERK1, ERK2, CDK5 substrate motif;PKA kinase substrate motif;PKC kinase substrate motif;WW domain binding motif	9	1184.53	0.25609	0.011005	110.58	46.316	43697	0.99247
_KGLS(ph)VFLNR_	S	1	GPNMB	Transmembrane glycoprotein NMB	Q14956;Q14956-2	542	Mel-3_HLA-I					MAPKAPK2 kinase substrate motif;Phosphorylase kinase substrate motif;PKA kinase substrate motif;PKC kinase substrate motif	9	1112.57	-2.0637	0.010574	112.5	75.171	44287	1
_KIFS(ph)KQQGK_	S	1	PKN2;PKN1	Serine/threonine-protein kinase N2;Serine/threonine-protein kinase N1	Q16513;Q16513-2;Q16513-3;B1AL79;Q16513-4;Q16513-5;Q16512;Q16512-2;Q16512-3	495;497	Mel-15_HLA-I;Mel-24_HLA-I;Mel-27_HLA-I				+	PKA kinase substrate motif;PKC kinase substrate motif	9	1142.58	0.087964	0.016826	96.334	29.12	44536	1;1
_KIFS(ph)KQQGKAF_	S	1	PKN1	Serine/threonine-protein kinase N1	Q16512;Q16512-2;Q16512-3	495	Mel-24_HLA-I;Mel-27_HLA-I				+	PKA kinase substrate motif;PKC kinase substrate motif	11	1360.69	1.8755	5.69e-05	160.44	87.355	44537	1
_KIIS(ph)IFSGTEK_	S	1	PAK2	Serine/threonine-protein kinase PAK 2;PAK-2p27;PAK-2p34	Q13177	55	Mel-41_HLA-I				+	Casein kinase II substrate motif;Phosphorylase kinase substrate motif;PKA kinase substrate motif;PKC kinase substrate motif	11	1301.66	-0.19727	0.012322	87.251	32.354	44603	0.995774
_KIIS(ph)NLFLGR_	S	1	MYO18A	Unconventional myosin-XVIIIa	Q92614;Q92614-4;Q92614-3;Q92614-2;Q92614-5	971	Mel-15_HLA-I					PKA kinase substrate motif;PKC kinase substrate motif	10	1239.67	0.66137	0.018252	89.047	24.673	44604	1
_KIRS(ph)PGKNHKW_	S	1	NUFIP1	Nuclear fragile X mental retardation-interacting protein 1	Q9UHK0	292	Mel-21_HLA-I				+	Calmodulin-dependent protein kinase II substrate motif;Cdc2 kinase substrate motif;CDK kinase substrate motif;CDK1,2,4,6 kinase substrate motif;Chk1 kinase substrate motif;ERK1,2 kinase substrate motif;Growth associated histone HI kinase substrate motif;GSK-3, ERK1, ERK2, CDK5 substrate motif;PKA kinase substrate motif;PKC kinase substrate motif;WW domain binding motif	11	1429.73	0.51353	0.015004	83.243	34.295	44835	1
_KISS(ph)LNKRK_	S	1	TRIM22	E3 ubiquitin-protein ligase TRIM22	Q8IYM9;Q8IYM9-2	377	Mel-33_HLA-I					MAPKAPK2 kinase substrate motif;MDC1 BRCT domain binding motif;Phosphorylase kinase substrate motif;PKA kinase substrate motif;PKC kinase substrate motif;Plk1 PBD domain binding motif	9	1152.64	0.28178	0.021379	90.05	35.564	44888	0.983859
_KIT(ph)DVDIDKVMI_	T	1	MED16	Mediator of RNA polymerase II transcription subunit 16	Q9Y2X0;Q9Y2X0-2;Q9Y2X0-3;U3KQ43;Q9Y2X0-5;Q9Y2X0-4;B9TWZ6;U3KQB4;K7EKS6	588	Mel-21_HLA-I					AMP-activated protein kinase substrate motif;Casein kinase II substrate motif;PKA kinase substrate motif;PKC kinase substrate motif	12	1468.72	-1.7013	0.026402	74.962	15.122	44898	1
_KLRS(ph)PFLQK_	S	1	DBNL	Drebrin-like protein	Q9UJU6-2;Q9UJU6-3;B4DDD6;Q9UJU6;Q9UJU6-4;H0Y5J4;Q9UJU6-5;B4DDP6	284	Mel-36_HLA-I				+	ERK1,2 kinase substrate motif;Growth associated histone HI kinase substrate motif;GSK-3, ERK1, ERK2, CDK5 substrate motif;PKA kinase substrate motif;PKC kinase substrate motif;WW domain binding motif	9	1195.65	0.25358	0.011382	109.39	33.973	46265	1
_KLSGFS(ph)FKK_	S	1	MARCKS	Myristoylated alanine-rich C-kinase substrate	P29966	170	Mel-39_HLA-I		by PKC		+	PKA kinase substrate motif;PKC kinase substrate motif	9	1120.57	0.23698	0.010788	111.27	28.776	46297	1
_KM(ox)LDT(ph)RARE_	T	1	AKAP13	A-kinase anchor protein 13	Q12802-4;Q12802;Q12802-2;A8MYJ1	2336	Mel-30_HLA-I					b-Adrenergic Receptor kinase substrate motif;PKA kinase substrate motif	9	1214.55	-2.4261	0.029559	91.867	18.939	46678	1
_KMPTT(ph)PVKAK_	T	1	TBC1D22A	TBC1 domain family member 22A	Q8WUA7;F8WDP1;B0QYI1;Q8WUA7-2	51	Mel-15_HLA-I;Mel-39_HLA-I				+	Cdc2 kinase substrate motif;CDK1,2,4,6 kinase substrate motif;CDK5 kinase substrate motif;ERK1,2 kinase substrate motif;G protein-coupled receptor kinase 1 substrate motif;Growth associated histone HI kinase substrate motif;GSK3, Erk1, Erk2 and CDK5 kinase motif;GSK-3, ERK1, ERK2, CDK5 substrate motif;PKA kinase substrate motif;WW domain binding motif	10	1179.61	-0.6768	0.0032213	119.92	56.503	46745	0.990958
_KPAS(ph)PKFIVTL_	S	1	ZC3H14	Zinc finger CCCH domain-containing protein 14	Q6PJT7;Q6PJT7-9;Q6PJT7-2;Q6PJT7-5;H0YJA2;G3V411;G3V4R5	515	Mel-16_HLA-I;Mel-29_HLA-I;Mel-8_HLA-I				+	ERK1,2 kinase substrate motif;Growth associated histone HI kinase substrate motif;GSK-3, ERK1, ERK2, CDK5 substrate motif;PKA kinase substrate motif;PKC kinase substrate motif;WW domain binding motif	11	1279.69	0.20317	5.84e-05	153.39	16.694	46976	1
_KPRS(ph)PFSKI_	S	1	RAB11FIP5	Rab11 family-interacting protein 5	Q9BXF6	188	Mel-16_HLA-I				+	Casein kinase II substrate motif;ERK1,2 kinase substrate motif;Growth associated histone HI kinase substrate motif;GSK-3, ERK1, ERK2, CDK5 substrate motif;PKA kinase substrate motif;PKC kinase substrate motif;WW domain binding motif	9	1138.59	0.26705	0.0055286	132.99	58.894	47388	0.999924
_KPRS(ph)PKPAA_	S	1	TGFB1I1	Transforming growth factor beta-1-induced transcript 1 protein	O43294;O43294-2;H3BQC4;H3BSN4;H3BS04;H3BN49	68	Mel-8_HLA-I				+	Calmodulin-dependent protein kinase II substrate motif;Chk1 kinase substrate motif;ERK1,2 kinase substrate motif;G protein-coupled receptor kinase 1 substrate motif;Growth associated histone HI kinase substrate motif;GSK-3, ERK1, ERK2, CDK5 substrate motif;PKA kinase substrate motif;PKC kinase substrate motif;WW domain binding motif	9	1030.53	-0.017944	0.017019	95.98	60.828	47389	1
_KPRS(ph)PPRALVLP_	S	1	PEG10	Retrotransposon-derived protein PEG10	Q86TG7-2;Q86TG7	252	Mel-16_HLA-I				+	Cdc2 kinase substrate motif;CDK kinase substrate motif;CDK1,2,4,6 kinase substrate motif;ERK1,2 kinase substrate motif;G protein-coupled receptor kinase 1 substrate motif;Growth associated histone HI kinase substrate motif;GSK-3, ERK1, ERK2, CDK5 substrate motif;PKA kinase substrate motif;PKC kinase substrate motif;WW domain binding motif	12	1409.79	0.029267	0.0085514	87.863	44.833	47392	1
_KPRS(ph)PVVEL_	S	1	ADRBK1	Beta-adrenergic receptor kinase 1	P25098	670	Mel-16_HLA-I	cell cycle regulation;cell growth, altered		+	+	ERK1,2 kinase substrate motif;Growth associated histone HI kinase substrate motif;GSK-3, ERK1, ERK2, CDK5 substrate motif;PKA kinase substrate motif;PKC kinase substrate motif;WW domain binding motif	9	1103.57	-0.19384	0.024078	87.241	28.487	47395	1
_KPVS(ph)PKSGTL_	S	1	ARHGEF7	Rho guanine nucleotide exchange factor 7	Q14155;Q14155-2;Q14155-3;Q14155-6;E7EUY6;E7EU80;Q14155-1;B1ALK7;Q14155-5	249	Mel-16_HLA-I				+	Casein kinase II substrate motif;ERK1,2 kinase substrate motif;Growth associated histone HI kinase substrate motif;GSK-3, ERK1, ERK2, CDK5 substrate motif;PKA kinase substrate motif;PKC kinase substrate motif;WW domain binding motif	10	1092.56	-1.2916	0.02144	71.235	40.087	47499	0.997751
_KQES(ph)PKSTF_	S	1	PHF3	PHD finger protein 3	Q92576;Q92576-2;E7EVH3;E7ER40	1178	Mel-27_HLA-I				+	b-Adrenergic Receptor kinase substrate motif;Casein kinase II substrate motif;ERK1,2 kinase substrate motif;G protein-coupled receptor kinase 1 substrate motif;Growth associated histone HI kinase substrate motif;GSK-3, ERK1, ERK2, CDK5 substrate motif;PKA kinase substrate motif;PKC kinase substrate motif;WW domain binding motif	9	1130.5	0.12185	0.0029602	152.4	101.11	47566	0.999993
_KQHS(ph)ITKNTAK_	S	1	EDF1	Endothelial differentiation-related factor 1	O60869;O60869-2;O60869-3	53	Mel-39_HLA-I				+	Casein kinase II substrate motif;Phosphorylase kinase substrate motif;PKA kinase substrate motif;PKC kinase substrate motif	11	1334.67	0.009606	0.0022928	120.29	101.04	47624	0.999378
_KRAS(ph)FAKSV_	S	1	WNK1;WNK2;CERS5;WNK4	Serine/threonine-protein kinase WNK1;Serine/threonine-protein kinase WNK2;Serine/threonine-protein kinase WNK4	Q9H4A3;Q9H4A3-5;F5GWT4;F5H2M7;Q9H4A3-2;Q9H4A3-6;Q9H4A3-7;F6UYG0;A6PVV2;Q9Y3S1-3;K7ENT7;Q9Y3S1;F8W9F9;H0Y7T5;Q9Y3S1-2;Q9Y3S1-4;Q96J92;Q96J92-2;Q96J92-3	378	Mel-26_HLA-I		by autocatalysis		+	G protein-coupled receptor kinase 1 substrate motif;GSK3 kinase substrate motif;PAK2 kinase substrate motif;PKA kinase substrate motif;PKC kinase substrate motif	9	1072.54	0.86589	0.017801	94.547	34.639	48012	0.999772
_KRFS(ph)FKKS(ph)FK_	S	2	MARCKS	Myristoylated alanine-rich C-kinase substrate	P29966	159;163	Mel-15_HLA-I;Mel-16_HLA-I;Mel-21_HLA-I;Mel-24_HLA-I;Mel-26_HLA-I;Mel-36_HLA-I		by PKC		+	G protein-coupled receptor kinase 1 substrate motif;GSK3 kinase substrate motif;MAPKAPK2 kinase substrate motif;PAK2 kinase substrate motif;Pim1 kinase substrate sequence;PKA kinase substrate motif;PKC kinase substrate motif	10	1461.69	1.1301	0.00085241	156.25	95.35	48150	1;1
_KRFS(ph)FKKS(ph)FKL_	S	2	MARCKS	Myristoylated alanine-rich C-kinase substrate	P29966	159;163	Mel-15_HLA-I;Mel-16_HLA-I;Mel-21_HLA-I;Mel-24_HLA-I;Mel-26_HLA-I;Mel-36_HLA-I		by PKC		+	G protein-coupled receptor kinase 1 substrate motif;GSK3 kinase substrate motif;MAPKAPK2 kinase substrate motif;PAK2 kinase substrate motif;Pim1 kinase substrate sequence;PKA kinase substrate motif;PKC kinase substrate motif	11	1574.78	-1.9538	0.019919	79.393	52.122	48151	1;1
_KRFS(ph)FKKSF_	S	1	MARCKS	Myristoylated alanine-rich C-kinase substrate	P29966	159	Mel-15_HLA-I;Mel-16_HLA-I;Mel-21_HLA-I;Mel-24_HLA-I;Mel-26_HLA-I;Mel-36_HLA-I		by PKC		+	G protein-coupled receptor kinase 1 substrate motif;GSK3 kinase substrate motif;MAPKAPK2 kinase substrate motif;PAK2 kinase substrate motif;Pim1 kinase substrate sequence;PKA kinase substrate motif;PKC kinase substrate motif	9	1253.63	0.28269	0.0027941	154.09	88.066	48148	1
_KRFS(ph)FKKSFK_	S	1	MARCKS	Myristoylated alanine-rich C-kinase substrate	P29966	159	Mel-15_HLA-I;Mel-16_HLA-I;Mel-21_HLA-I;Mel-24_HLA-I;Mel-26_HLA-I;Mel-36_HLA-I		by PKC		+	G protein-coupled receptor kinase 1 substrate motif;GSK3 kinase substrate motif;MAPKAPK2 kinase substrate motif;PAK2 kinase substrate motif;Pim1 kinase substrate sequence;PKA kinase substrate motif;PKC kinase substrate motif	10	1381.73	0.39674	0.00058052	162.41	70.368	48149	1
_KRFS(ph)FKKSFKL_	S	1	MARCKS	Myristoylated alanine-rich C-kinase substrate	P29966	159	Mel-15_HLA-I;Mel-16_HLA-I;Mel-21_HLA-I;Mel-24_HLA-I;Mel-26_HLA-I;Mel-36_HLA-I		by PKC		+	G protein-coupled receptor kinase 1 substrate motif;GSK3 kinase substrate motif;MAPKAPK2 kinase substrate motif;PAK2 kinase substrate motif;Pim1 kinase substrate sequence;PKA kinase substrate motif;PKC kinase substrate motif	11	1494.81	-0.32137	0.0041088	105.79	58.458	48153	1
_KRFS(ph)FKKSFKLSG_	S	1	MARCKS	Myristoylated alanine-rich C-kinase substrate	P29966	159	Mel-15_HLA-I;Mel-16_HLA-I;Mel-21_HLA-I;Mel-24_HLA-I;Mel-26_HLA-I;Mel-36_HLA-I		by PKC		+	G protein-coupled receptor kinase 1 substrate motif;GSK3 kinase substrate motif;MAPKAPK2 kinase substrate motif;PAK2 kinase substrate motif;Pim1 kinase substrate sequence;PKA kinase substrate motif;PKC kinase substrate motif	13	1638.86	-0.7058	0.001256	118.66	97.306	48154	1
_KRFS(ph)FKKSFKLSGF_	S	1	MARCKS	Myristoylated alanine-rich C-kinase substrate	P29966	159	Mel-15_HLA-I;Mel-16_HLA-I;Mel-21_HLA-I;Mel-24_HLA-I;Mel-26_HLA-I;Mel-36_HLA-I		by PKC		+	G protein-coupled receptor kinase 1 substrate motif;GSK3 kinase substrate motif;MAPKAPK2 kinase substrate motif;PAK2 kinase substrate motif;Pim1 kinase substrate sequence;PKA kinase substrate motif;PKC kinase substrate motif	14	1785.93	-0.44183	0.010622	76.526	55.969	48155	1
_KRFSFKKS(ph)FKLSG_	S	1	MARCKS	Myristoylated alanine-rich C-kinase substrate	P29966	163	Mel-16_HLA-I		by PKC		+	G protein-coupled receptor kinase 1 substrate motif;GSK3 kinase substrate motif;MAPKAPK2 kinase substrate motif;PAK2 kinase substrate motif;Pim1 kinase substrate sequence;PKA kinase substrate motif;PKC kinase substrate motif	13	1638.86	0.17121	0.0075052	86.367	56.376	48154	1
_KRKS(ph)PAQVMF_	S	1	SLC2A4RG	SLC2A4 regulator	Q9NR83;Q9NR83-3	194	Mel-15_HLA-I					AMP-activated protein kinase substrate motif;Calmodulin-dependent protein kinase II substrate motif;Chk1 kinase substrate motif;ERK1,2 kinase substrate motif;Growth associated histone HI kinase substrate motif;GSK-3, ERK1, ERK2, CDK5 substrate motif;PAK2 kinase substrate motif;Pim1 kinase substrate sequence;PKA kinase substrate motif;PKC kinase substrate motif;WW domain binding motif	10	1270.63	-0.542	0.013185	95.273	72.182	48375	1
_KRLS(ph)PAPQL_	S	1	SUN2	SUN domain-containing protein 2	Q9UH99;Q9UH99-2;Q9UH99-3;B0QY63;B0QY64;B0QY67;B0QY68;B0QY66;B0QY69;B0QY65	54	Mel-15_HLA-I				+	ERK1,2 kinase substrate motif;GSK-3, ERK1, ERK2, CDK5 substrate motif;PAK2 kinase substrate motif;PKA kinase substrate motif;PKC kinase substrate motif;WW domain binding motif	9	1088.57	-0.26601	0.020348	91.123	22.337	48500	1
_KRMS(ph)PKPEL_	S	1	CETN2	Centrin-2	P41208	20	Mel-15_HLA-I				+	ERK1,2 kinase substrate motif;Growth associated histone HI kinase substrate motif;GSK-3, ERK1, ERK2, CDK5 substrate motif;PAK2 kinase substrate motif;Pim1 kinase substrate sequence;PKA kinase substrate motif;PKC kinase substrate motif;WW domain binding motif	9	1164.57	1.0819	0.0045318	140.09	75.032	48527	1
_KRWQS(ph)PVTK_	S	1	SRRM1		A9Z1X7;E9PCT1;M0R088	547	Mel-15_HLA-I;Mel-21_HLA-I				+	14-3-3 domain binding motif;Calmodulin-dependent protein kinase II substrate motif;Casein kinase II substrate motif;ERK1,2 kinase substrate motif;GSK-3, ERK1, ERK2, CDK5 substrate motif;PKA kinase substrate motif;PKC kinase substrate motif;WW domain binding motif	9	1208.61	0.063829	0.003909	144.51	77.389	48733	1
_KRYS(ph)EPVSL_	S	1	FHDC1	FH2 domain-containing protein 1	Q9C0D6	650	Mel-15_HLA-I					Calmodulin-dependent protein kinase II substrate motif;Chk1 kinase substrate motif;G protein-coupled receptor kinase 1 substrate motif;GSK3 kinase substrate motif;PAK2 kinase substrate motif;Pim1 kinase substrate sequence;PKA kinase substrate motif;PKC kinase substrate motif	9	1157.55	1.2641	0.013337	103.21	33.563	48784	0.999999
_KSKT(ph)PLVAR_	T	1	SSFA2	Sperm-specific antigen 2	P28290;E9PHV5;P28290-2;P28290-3;E7EUL7;H7BZ26	1140	Mel-15_HLA-I				+	Calmodulin-dependent protein kinase II substrate motif;Chk1 kinase substrate motif;G protein-coupled receptor kinase 1 substrate motif;Growth associated histone HI kinase substrate motif;GSK-3, ERK1, ERK2, CDK5 substrate motif;PKA kinase substrate motif;PKC kinase substrate motif;WW domain binding motif	9	1078.59	-1.1556	0.024102	87.216	40.163	49026	0.999978
_KSLDES(ph)KNPAR_	S	1	OTOP1	Otopetrin-1	Q7RTM1	382	Mel-15_HLA-I					b-Adrenergic Receptor kinase substrate motif;G protein-coupled receptor kinase 1 substrate motif;MAPKAPK2 kinase substrate motif	11	1323.62	-2.454	0.015947	82.505	34.063	49032	1
_KSSS(ph)LGNLK_	S	1	PPFIBP1	Liprin-beta-1	Q86W92-2;Q86W92-4;Q86W92;Q86W92-3;F5GZP6;H0YGH8	449	Mel-4_HLA-I				+	Calmodulin-dependent protein kinase II substrate motif;Chk1 kinase substrate motif;MDC1 BRCT domain binding motif;Phosphorylase kinase substrate motif;PKA kinase substrate motif;PKC kinase substrate motif;Plk1 PBD domain binding motif	9	1012.5		0.014175	97.957	37.652	49212	0.969332
_KSSS(ph)LGNLKK_	S	1	PPFIBP1	Liprin-beta-1	Q86W92-2;Q86W92-4;Q86W92;Q86W92-3;F5GZP6;H0YGH8	449	Mel-4_HLA-I				+	Calmodulin-dependent protein kinase II substrate motif;Chk1 kinase substrate motif;MDC1 BRCT domain binding motif;Phosphorylase kinase substrate motif;PKA kinase substrate motif;PKC kinase substrate motif;Plk1 PBD domain binding motif	10	1140.59	0.41023	0.0054592	110.14	41.725	49213	0.969332
_KTEQPS(ph)PGHY_	S	1	SOX8	Transcription factor SOX-8	P57073	344	Mel-16_HLA-I					Casein kinase I substrate motif;DNA dependent Protein kinase substrate motif;ERK1,2 kinase substrate motif;GSK-3, ERK1, ERK2, CDK5 substrate motif;WW domain binding motif	10	1222.5	-0.6607	0.017906	89.44	42.455	49405	0.999952
_KTKS(ph)NMKGF_	S	1	CSNK1A1	Casein kinase I isoform alpha	P48729;P48729-2;U3KPX3	332	Mel-21_HLA-I				+	PKA kinase substrate motif;PKC kinase substrate motif	9	1119.51	-0.52137	0.0098156	117.21	58.734	49685	0.999802
_KTPTS(ph)PLKM(ox)K_	S	1	SMARCA5	SWI/SNF-related matrix-associated actin-dependent regulator of chromatin subfamily A member 5	O60264	116	Mel-15_HLA-I;Mel-21_HLA-I;Mel-39_HLA-I				+	Cdc2 kinase substrate motif;CDK kinase substrate motif;CDK1,2,4,6 kinase substrate motif;DNA dependent Protein kinase substrate motif;ERK1,2 kinase substrate motif;Growth associated histone HI kinase substrate motif;GSK-3, ERK1, ERK2, CDK5 substrate motif;PKA kinase substrate motif;PKC kinase substrate motif;WW domain binding motif	10	1225.61	-0.39492	0.012074	96.82	39.419	49849	0.998253
_KTPTS(ph)PLKMK_	S	1	SMARCA5	SWI/SNF-related matrix-associated actin-dependent regulator of chromatin subfamily A member 5	O60264	116	Mel-15_HLA-I;Mel-21_HLA-I;Mel-39_HLA-I				+	Cdc2 kinase substrate motif;CDK kinase substrate motif;CDK1,2,4,6 kinase substrate motif;DNA dependent Protein kinase substrate motif;ERK1,2 kinase substrate motif;Growth associated histone HI kinase substrate motif;GSK-3, ERK1, ERK2, CDK5 substrate motif;PKA kinase substrate motif;PKC kinase substrate motif;WW domain binding motif	10	1209.62	0.76277	0.00038505	149.71	77.01	49846	0.998253
_KTRQS(ph)PQTLK_	S	1	VRK3	Inactive serine/threonine-protein kinase VRK3	Q8IV63;Q8IV63-2;M0R073;M0QYA8;Q8IV63-3;M0QXV1;M0QXD7;M0QX88;M0R025;M0R200;M0QYG0	136	Mel-15_HLA-I				+	Casein kinase II substrate motif;ERK1,2 kinase substrate motif;GSK-3, ERK1, ERK2, CDK5 substrate motif;PKA kinase substrate motif;PKC kinase substrate motif;WW domain binding motif	10	1265.65	1.3593	0.0054216	110.25	27.736	49910	0.977933
_KTRREM(ox)M(ox)PVAWQS(ph)RTTLK_	S	1	GUCY1B2	Guanylate cyclase soluble subunit beta-2	O75343	270	Mel-21_HLA-I					Casein kinase II substrate motif	18	2330.14	2.2017	0.02916	53.565	22.619	49911	0.797174
_KVIS(ph)PSQKHSK_	S	1	ASXL2	Putative Polycomb group protein ASXL2	Q76L83;E7EWD6	156	Mel-3_HLA-I;Mel-41_HLA-I					Casein kinase II substrate motif;ERK1,2 kinase substrate motif;GSK-3, ERK1, ERK2, CDK5 substrate motif;PKA kinase substrate motif;PKC kinase substrate motif;WW domain binding motif	11	1317.68	0.10281	0.002109	122.1	88.831	50443	0.999198
_KVKS(ph)SPLIEKL_	S	1	RCSD1	CapZ-interacting protein	Q6JBY9;B7ZKW8	82	Mel-15_HLA-I		by MAPK8		+	AMP-activated protein kinase substrate motif;ERK1,2 kinase substrate motif;GSK-3, ERK1, ERK2, CDK5 substrate motif;HMGCoA Reductase kinase substrate motif;MDC1 BRCT domain binding motif;PKA kinase substrate motif;PKC kinase substrate motif;Plk1 PBD domain binding motif;WW domain binding motif	11	1320.74	-4.1337	1.28e-08	178.14	90.692	50535	0.844834
_KVKSS(ph)PLIEKL_	S	1	RCSD1	CapZ-interacting protein	Q6JBY9;B7ZKW8	83	Mel-15_HLA-I		MAPK8		+	AMP-activated protein kinase substrate motif;ERK1,2 kinase substrate motif;GSK-3, ERK1, ERK2, CDK5 substrate motif;HMGCoA Reductase kinase substrate motif;MDC1 BRCT domain binding motif;PKA kinase substrate motif;PKC kinase substrate motif;Plk1 PBD domain binding motif;WW domain binding motif	11	1320.74	0.49765	0.00019069	144.38	65.762	50535	0.885328
_KVLT(ph)PIKEK_	T	1	CEP120	Centrosomal protein of 120 kDa	Q8N960;D6REX9;Q8N960-2	368	Mel-15_HLA-I;Mel-4_HLA-I;Mel-8_HLA-I				+	Cdc2 kinase substrate motif;CDK1,2,4,6 kinase substrate motif;CDK5 kinase substrate motif;GSK-3, ERK1, ERK2, CDK5 substrate motif;PKA kinase substrate motif;PKC kinase substrate motif;RAF1 kinase substrate motif;WW domain binding motif	9	1134.64	-1.2583	0.0053077	134.56	69.922	50646	1
_KVQGS(ph)PLKK_	S	1	AKAP12	A-kinase anchor protein 12	Q02952;Q02952-3;Q02952-2	514	Mel-21_HLA-I;Mel-4_HLA-I;Mel-41_HLA-I;				+	Cdc2 kinase substrate motif;CDK kinase substrate motif;CDK1,2,4,6 kinase substrate motif;ERK1,2 kinase substrate motif;GSK-3, ERK1, ERK2, CDK5 substrate motif;PKA kinase substrate motif;WW domain binding motif	9	1063.58	-0.035832	0.0047659	138.42	76.464	50764	1
_KVQS(ph)VKAVAK_	S	1	VEPH1	Ventricular zone-expressed PH domain-containing protein homolog 1	Q14D04;Q14D04-2	771	Mel-41_HLA-I					Calmodulin-dependent protein kinase II substrate motif;Chk1 kinase substrate motif;MAPKAPK2 kinase substrate motif;Phosphorylase kinase substrate motif;PKA kinase substrate motif;PKC kinase substrate motif	10	1136.63	0.75595	0.00046391	143.81	94.365	50782	1
_KVSS(ph)PTKPK_	S	1	GTF3C2	General transcription factor 3C polypeptide 2	Q8WUA4;Q8WUA4-2	220	Mel-15_HLA-I				+	Casein kinase II substrate motif;Cdc2 kinase substrate motif;CDK kinase substrate motif;CDK1,2,4,6 kinase substrate motif;ERK1,2 kinase substrate motif;G protein-coupled receptor kinase 1 substrate motif;Growth associated histone HI kinase substrate motif;GSK-3, ERK1, ERK2, CDK5 substrate motif;MDC1 BRCT domain binding motif;PKA kinase substrate motif;PKC kinase substrate motif;Plk1 PBD domain bi…	9	1050.55	0.29517	0.0025021	159.77	84.203	50896	0.998146
_KVVVS(ph)PTKK_	S	1	NCL	Nucleolin	P19338;C9JYW2;C9JLB1;C9J1H7;C9JWL1	67	Mel-8_HLA-I				+	Casein kinase II substrate motif;Cdc2 kinase substrate motif;CDK kinase substrate motif;CDK1,2,4,6 kinase substrate motif;ERK1,2 kinase substrate motif;GSK-3, ERK1, ERK2, CDK5 substrate motif;PKA kinase substrate motif;WW domain binding motif	9	1064.6	1.4212	0.0057833	120.84	56.198	50980	0.907467
_LAGAVS(ph)ELLRS(ph)AQPA_	S	2	TLN1	Talin-1	Q9Y490	620;625	Mel-16_HLA-I				+	G protein-coupled receptor kinase 1 substrate motif	15	1641.75	-4.3108	0.021231	64.104	23.162	51580	1;1
_LASLLKT(ph)AGW_	T	1	TMEM67	Meckelin	Q5HYA8;Q5HYA8-3;H0YB69	543	Mel-8_HLA-I					MAPKAPK2 kinase substrate motif	10	1138.58	0.10098	0.015613	92.051	19.444	51763	0.999999
_LDIDGIY(ph)RVS(ph)G_	S;Y	2	ARHGAP12	Rho GTPase-activating protein 12	Q8IWW6;Q8IWW6-2;Q8IWW6-4;Q8IWW6-3	694;691	Mel-15_HLA-I					ALK kinase substrate motif;G protein-coupled receptor kinase 1 substrate motif;PKA kinase substrate motif;PKC kinase substrate motif	11	1366.56	2.9011	0.020307	79.089	20.021	51884	1;1
_LEAQLT(ph)ENNIVK_	T	1	PFDN6	Prefoldin subunit 6	O15212;A2AB88	38	Mel-15_HLA-I					G protein-coupled receptor kinase 1 substrate motif	12	1450.71	1.6668	0.001108	117.25	30.906	52017	1
_LEGILY(ph)LLLAL_	Y	1	TMEM239	Transmembrane protein 239	Q8WW34-2;Q8WW34	70	Mel-8_HLA-I					JAK2 kinase substrate motif;Shb SH2 domain binding motif;SHC SH2 domain binding motif;SHIP2 SH2 domain binding motif;SHP1 phosphatase substrate motif;SHP1 SH2 domain binding motif;SHP2 N-terminal SH2 domain binding motif;Src family kinase substrate motif	11	1309.73	3.8792	0.01461	83.647	21.184	52084	1
_LEKS(ph)PSPTP_	S	1	PPFIBP1	Liprin-beta-1	Q86W92-2;Q86W92-4;Q86W92;Q86W92-3;F5GZP6;H0YGH8	360	Mel-24_HLA-I					Casein kinase II substrate motif;ERK1,2 kinase substrate motif;G protein-coupled receptor kinase 1 substrate motif;Growth associated histone HI kinase substrate motif;GSK-3, ERK1, ERK2, CDK5 substrate motif;WW domain binding motif	9	1034.47	-0.37227	0.010987	110.64	24.623	52218	0.77124
_LELEKT(ph)KLQ_	T	1	NIN	Ninein	Q8N4C6-7;Q8N4C6;E9PN67;C9J066;Q8N4C6-9;Q8N4C6-5;Q8N4C6-10;Q8N4C6-4;Q8N4C6-2;H0YDJ4;H9KV85	1459	Mel-24_HLA-I						9	1180.61	-1.2826	0.010637	112.11	19.679	52228	1
_LGARASPPRS(ph)GVSLARPA_	S	1	ATXN2	Ataxin-2	Q99700;Q99700-4;H0YH87;Q99700-2	136	Mel-16_HLA-II					Casein kinase II substrate motif;MAPKAPK2 kinase substrate motif	18	1841.96	1.0966	0.14565	41.088	15.723	52514	0.822114
_LIKLPT(ph)LPPLPSLLGM_	T	1	SLC9B2	Mitochondrial sodium/hydrogen exchanger 9B2	Q86UD5;Q86UD5-2	139	Mel-15_HLA-I					AMP-activated protein kinase substrate motif;Calmodulin-dependent protein kinase II substrate motif;Chk1 kinase substrate motif;DNA dependent Protein kinase substrate motif;PKA kinase substrate motif;PKC kinase substrate motif;RAF1 kinase substrate motif	16	1782.01	-1.8688	0.011327	64.104	18.034	52855	0.994386
_LIKNT(ph)CPPK_	T	1	PRR3	Proline-rich protein 3	P79522;P79522-2	142	Mel-15_HLA-I					PKA kinase substrate motif;PKC kinase substrate motif	9	1092.54	1.4776	0.023695	87.639	24.221	52858	1
_LLENIPPGPLS(ph)RRNHAV_	S	1	ANKRD34B	Ankyrin repeat domain-containing protein 34B	A5PLL1	420	Mel-16_HLA-I					PKA kinase substrate motif;PKC kinase substrate motif	17	1962.02	-0.19553	0.0050368	72.898	18	53273	1
_LLRT(ph)ALSNI_	T	1	PSME4	Proteasome activator complex subunit 4	Q14997;Q14997-2;Q14997-3	1411	Mel-15_HLA-I					Casein kinase II substrate motif;LKB1 kinase substrate motif	9	1079.57	-0.3992	0.019715	91.783	22.067	53588	0.999539
_LPAS(ph)PAHQL_	S	1	DOT1L	Histone-lysine N-methyltransferase, H3 lysine-79 specific	Q8TEK3;Q8TEK3-2	1001	Mel-15_HLA-I				+	ERK1,2 kinase substrate motif;GSK-3, ERK1, ERK2, CDK5 substrate motif;MAPKAPK2 kinase substrate motif;WW domain binding motif	9	1012.47	2.1225	0.0045779	155.53	63.294	54040	1
_LPAS(ph)PSVSL_	S	1	ENC1	Ectoderm-neural cortex protein 1	O14682;O14682-2	406	Mel-15_HLA-I;Mel-41_HLA-I				+	Casein kinase II substrate motif;ERK1,2 kinase substrate motif;G protein-coupled receptor kinase 1 substrate motif;GSK3 kinase substrate motif;GSK-3, ERK1, ERK2, CDK5 substrate motif;WW domain binding motif	9	949.452	0.22083	0.0025527	187.14	65.796	54044	0.999277
_LPAS(ph)PVARR_	S	1	SH2D3C	SH2 domain-containing protein 3C	Q8N5H7;Q8N5H7-2;Q8N5H7-6;Q8N5H7-5;Q8N5H7-4;Q8N5H7-3;H0Y5X5	440	Mel-15_HLA-I				+	ERK1,2 kinase substrate motif;GSK-3, ERK1, ERK2, CDK5 substrate motif;WW domain binding motif	9	1045.54	-2.1034	0.021379	90.05	39.943	54046	1
_LPIFSRLS(ph)I_	S	1	ZFP36L2;ZFP36L1	Zinc finger protein 36, C3H1 type-like 2;Zinc finger protein 36, C3H1 type-like 1	P47974;Q07352	334	Mel-16_HLA-I;Mel-41_HLA-I;Mel-8_HLA-I				+	Casein kinase II substrate motif;PKA kinase substrate motif;PKC kinase substrate motif;Pyruvate dehydrogenase kinase substrate motif	9	1124.6	-0.92843	0.006451	128.57	17.588	54476	0.999846
_LPS(ph)PLPATL_	S	1	NES	Nestin	P48681	358	Mel-15_HLA-I				+	DNA dependent Protein kinase substrate motif;ERK1,2 kinase substrate motif;G protein-coupled receptor kinase 1 substrate motif;GSK-3, ERK1, ERK2, CDK5 substrate motif;WW domain binding motif	9	987.504	-0.53251	0.0027943	185.6	67.761	55250	1
_LPVS(ph)PLGSIATR_	S	1	CEP63	Centrosomal protein of 63 kDa	Q96MT8;Q96MT8-2;Q96MT8-3	657	Mel-15_HLA-I				+	ERK1,2 kinase substrate motif;G protein-coupled receptor kinase 1 substrate motif;GSK3 kinase substrate motif;GSK-3, ERK1, ERK2, CDK5 substrate motif;MAPKAPK2 kinase substrate motif;WW domain binding motif	12	1289.67	0.86352	0.0028843	102.64	39.456	55552	0.999986
_LT(ph)QEQT(ph)EKLLQFQD_	T	2	FAF2	FAS-associated factor 2	Q96CS3	10;14	Mel-15_HLA-II				+	Calmodulin-dependent protein kinase II substrate motif;G protein-coupled receptor kinase 1 substrate motif;PKA kinase substrate motif;PKC kinase substrate motif	14	1879.8	-0.017583	0.14954	46.88	15.205	57006	1;1
_MAAAAAVAT(ph)GKKR_	T	1	NRF1	Nuclear respiratory factor 1	Q16656;Q16656-2;Q16656-4;C9JP85	87	Mel-15_HLA-I					PKA kinase substrate motif;PKC kinase substrate motif	13	1324.67	-1.0553	0.0319	71.176	40.97	57685	1
_MAVS(ph)QPNLVM_	S	1	WWTR1	WW domain-containing transcription regulator protein 1	Q9GZV5;C9J337	185	Mel-15_HLA-I					ATM kinase substrate motif;DNA dependent Protein kinase substrate motif;MAPKAPK2 kinase substrate motif	10	1168.5	-0.70602	0.013314	95.094	61.224	57816	1
_MKRLS(ph)PAPQLGPSSDAHTSYY_	S	1	SUN2	SUN domain-containing protein 2	Q9UH99;Q9UH99-2;Q9UH99-3;B0QY63;B0QY64;B0QY67;B0QY68;B0QY66;B0QY69;B0QY65	54	Mel-15_HLA-I				+	ERK1,2 kinase substrate motif;GSK-3, ERK1, ERK2, CDK5 substrate motif;PAK2 kinase substrate motif;PKA kinase substrate motif;PKC kinase substrate motif;WW domain binding motif	21	2385.08	-2.036	0.017728	67.655	55.207	58155	1
_MPS(ph)PATLSHSL_	S	1	NFE2L2	Nuclear factor erythroid 2-related factor 2	Q16236;Q16236-2;Q16236-3	301	Mel-15_HLA-I					Casein kinase II substrate motif;DNA dependent Protein kinase substrate motif;ERK1,2 kinase substrate motif;GSK-3, ERK1, ERK2, CDK5 substrate motif;WW domain binding motif	11	1219.53	-1.2208	5.46e-05	160.72	110.57	58741	0.999995
_MPSPVS(ph)PKL_	S	1	AFF4	AF4/FMR2 family member 4	Q9UHB7	1058	Mel-15_HLA-I				+	ERK1,2 kinase substrate motif;G protein-coupled receptor kinase 1 substrate motif;Growth associated histone HI kinase substrate motif;GSK3 kinase substrate motif;GSK-3, ERK1, ERK2, CDK5 substrate motif;PKA kinase substrate motif;PKC kinase substrate motif;WW domain binding motif	9	1034.49	-0.91886	0.015832	98.156	63.402	58754	0.999993
_MTLS(ph)PLQIR_	S	1	GLDN		H0YM22	4	Mel-15_HLA-I					ERK1,2 kinase substrate motif;GSK-3, ERK1, ERK2, CDK5 substrate motif;WW domain binding motif	9	1137.56	1.9336	0.016228	97.431	40.999	59232	1
_MTLTAMVAGPVT(ph)_	T	1	ATP6V1B1		C9JNS9	12	Mel-15_HLA-I					Casein kinase II substrate motif;G protein-coupled receptor kinase 1 substrate motif	12	1270.57	3.3306	0.032799	72.434	26.433	59233	0.999995
_NENRFYLKEVNISM(ox)Y(ph)LVNGS(ph)V_	S;Y	2	LAMP2	Lysosome-associated membrane glycoprotein 2	P13473-2;P13473-3;H0YCG2;P13473	309;304	Mel-15_HLA-II					Casein kinase II substrate motif	21	2664.17	1.4837	0.10723	48.354	37.589	59981	0.97236;0.969938
_NIAS(ph)PGTVHKR_	S	1	SNRK	SNF-related serine/threonine-protein kinase	Q9NRH2;E7EUC4	518	Mel-15_HLA-I				+	Casein kinase II substrate motif;ERK1,2 kinase substrate motif;GSK-3, ERK1, ERK2, CDK5 substrate motif;WW domain binding motif	11	1258.62	0.10889	5.11e-05	148.21	83.038	60558	0.999996
_NIT(ph)IENTEH_	T	1	TTN	Titin	Q8WZ42;Q8WZ42-11;Q8WZ42-4;Q8WZ42-7;Q8WZ42-2;Q8WZ42-8;Q8WZ42-13;Q8WZ42-12;Q8WZ42-3;Q8WZ42-10;Q8WZ42-9;Q8WZ42-5	31603	Mel41 HLA-I					Casein kinase I substrate motif;G protein-coupled receptor kinase 1 substrate motif;MAPKAPK2 kinase substrate motif	9	1149.47		0.027423	85.862	16.05	60659	0.99998
_NKLT(ph)KIHPKAFLT(ph)TKK_	T	2	ASPN	Asporin	Q9BXN1;Q5TBF2	139	Mel-15_HLA-I					G protein-coupled receptor kinase 1 substrate motif;PKA kinase substrate motif;PKC kinase substrate motif	16	2027.07	3.9161	0.010145	64.52	22.825	60714	0.998787
_NNAS(ph)PQKLR_	S	1	RIF1	Telomere-associated protein RIF1	Q5UIP0;Q5UIP0-2;H7C2B5	2144	Mel-15_HLA-I				+	Cdc2 kinase substrate motif;CDK kinase substrate motif;CDK1,2,4,6 kinase substrate motif;ERK1,2 kinase substrate motif;GSK-3, ERK1, ERK2, CDK5 substrate motif;WW domain binding motif	9	1106.52	0.75582	0.018187	93.839	55.602	61031	1
_NSMS(ph)PGVTHR_	S	1	MEF2C	Myocyte-specific enhancer factor 2C	D6R9J8;Q06413-2;Q06413-5;Q06413;Q06413-3;Q06413-6;D6RAH2;Q06413-4;D6RJG6;D6R942;D6RC63	183	Mel-15_HLA-I					ERK1,2 kinase substrate motif;G protein-coupled receptor kinase 1 substrate motif;GSK-3, ERK1, ERK2, CDK5 substrate motif;WW domain binding motif	10	1164.47	-0.71944	0.00083476	156	122.78	61930	1
_NSRS(ph)PSLER_	S	1	ZEB2	Zinc finger E-box-binding homeobox 2	O60315;O60315-2	705	Mel-15_HLA-I				+	Casein kinase II substrate motif;ERK1,2 kinase substrate motif;Growth associated histone HI kinase substrate motif;GSK-3, ERK1, ERK2, CDK5 substrate motif;MAPKAPK2 kinase substrate motif;WW domain binding motif	9	1124.5	0.099369	0.0095464	118.88	63.161	61954	0.999487
_NTEESPRGLRT(ph)Y_	T	1	STPG2		H0YAZ7	167	Mel-16_HLA-I					Dual specificity protein phosphatase 6 substrate motif;LKB1 kinase substrate motif;PP2C delta substrate motif	12	1501.66	-1.9462	0.014266	81.92	15.915	62075	0.963592
_NVTT(ph)PISKR_	T	1	ASPM	Abnormal spindle-like microcephaly-associated protein	Q8IZT6;Q8IZT6-2	622	Mel-15_HLA-I				+	Casein kinase II substrate motif;GSK-3, ERK1, ERK2, CDK5 substrate motif;PKA kinase substrate motif;WW domain binding motif	9	1094.55	0.67181	0.007937	124.39	53.974	62587	0.999566
_PLGT(ph)IFLPGNK_	T	1	ARHGAP24	Rho GTPase-activating protein 24	Q8N264;Q8N264-4;Q8N264-5	62	Mel-15_HLA-I					G protein-coupled receptor kinase 1 substrate motif;PKA kinase substrate motif	11	1235.63	1.1266	0.020986	78.556	16.997	63055	1
_PPS(ph)LNPIIY_	S	1	OR52J3	Olfactory receptor 52J3	Q8NH60	287	Mel-12_HLA-I;Mel-16_HLA-I;Mel-3_HLA-I;Mel-39_HLA-I;Mel-40_HLA-I;Mel-5_HLA-I;Mel-8_HLA-I					DNA dependent Protein kinase substrate motif	9	1092.53	2.046	0.0086013	139.31	16.571	63131	1
_QPHS(ph)PTSSL_	S	1	AMOT	Angiomotin	Q4VCS5;E7ERM3;A6NP16	309	Mel-16_HLA-I					Casein kinase II substrate motif;ERK1,2 kinase substrate motif;G protein-coupled receptor kinase 1 substrate motif;GSK3 kinase substrate motif;GSK-3, ERK1, ERK2, CDK5 substrate motif;MAPKAPK2 kinase substrate motif;WW domain binding motif	9	1032.43	0.069516	0.01196	107.56	20.305	65542	0.999889
_QPLSAHALSDLLS(ph)RLVEV_	S	1	FRY	Protein furry homolog	Q5TBA9	1891	Mel-25_HLA-II					Casein kinase I substrate motif;MAPKAPK2 kinase substrate motif	18	2027.05	0.2415	0.094977	44.734	19.941	65596	0.999753
_QQHS(ph)PQQIAY_	S	1	SOX9	Transcription factor SOX-9	P48436	414	Mel-27_HLA-I					ERK1,2 kinase substrate motif;GSK-3, ERK1, ERK2, CDK5 substrate motif;WW domain binding motif	10	1278.54	-0.41599	0.00015408	168.85	71.394	65863	1
_QRGVYLLT(ph)S(ph)HRT(ph)_	S;T	3	RBP3	Retinol-binding protein 3	P10745	542;541;545	Mel-15_HLA-II				+	Casein kinase II substrate motif;G protein-coupled receptor kinase 1 substrate motif;PKA kinase substrate motif;PKC kinase substrate motif	12	1669.68	1.7538	0.23375	45.829	20.911	66097	0.753519;0.753519;0.801965
_QSARMT(ph)GASGP_	T	1	MUC19	Mucin-19	Q7Z5P9;V9GY53;Q7Z5P9-2	2327	Mel-15_HLA-I					Casein kinase II substrate motif;MAPKAPK2 kinase substrate motif;PKA kinase substrate motif;PKC kinase substrate motif	11	1141.46	2.9806	0.020825	78.683	31.496	66424	0.999511
_QTQGGGS(ph)VTKK_	S	1	LMNA	Prelamin-A/C;Lamin-A/C	P02545;P02545-3;P02545-5;P02545-4;P02545-6;P02545-2;Q5TCI8	414	Mel-15_HLA-I				+	Casein kinase II substrate motif	11	1169.54	0.16581	0.0065887	97.631	39.039	66794	0.96376
_QTSTSLGTSQIS(ph)QKIIP_	S	1	VPS13A	Vacuolar protein sorting-associated protein 13A	Q96RL7;Q96RL7-2;Q96RL7-4;Q96RL7-3	822	Mel-15_HLA-II					ATM kinase substrate motif;DNA dependent Protein kinase substrate motif;PKA kinase substrate motif;PKC kinase substrate motif	17	1867.93	2.6109	0.13695	42.314	17.89	66814	0.99894
_RAAT(ph)PTLTTF_	T	1	CCDC71L	Coiled-coil domain-containing protein 71L	Q8N9Z2	185	Mel-4_HLA-I				+	Calmodulin-dependent protein kinase II substrate motif;Calmodulin-dependent protein kinase IV substrate motif;Chk1 kinase substrate motif;G protein-coupled receptor kinase 1 substrate motif;GSK-3, ERK1, ERK2, CDK5 substrate motif;PKC kinase substrate motif;WW domain binding motif	10	1157.55	0.36362	0.0015897	132.14	58.708	67260	0.997958
_RAHS(ph)SPASL_	S	1	YAP1	Yorkie homolog	P46937;P46937-2;P46937-5;P46937-3;P46937-6;P46937-7;P46937-8;P46937-9	127	Mel-21_HLA-I;Mel-27_HLA-I;Mel-28_HLA-I;Mel-4_HLA-I;Mel-41_HLA-I;Mel-5_HLA-I;Mel-8_HLA-I	apoptosis, altered;apoptosis, inhibited;carcinogenesis, inhibited;cell adhesion, altered;cell cycle regulation;cell growth, altered;cell growth, inhibited;cell growth, inhibited;cell motility, inhibited;transcription, altered;transcription, induced;transcription, inhibited;transcription, inhibited	by LATS1 and LATS2	+	+	14-3-3 domain binding motif;AMP-activated protein kinase substrate motif;Calmodulin-dependent protein kinase II substrate motif;Casein kinase II substrate motif;ERK1,2 kinase substrate motif;G protein-coupled receptor kinase 1 substrate motif;GSK3 kinase substrate motif;GSK-3, ERK1, ERK2, CDK5 substrate motif;MDC1 BRCT domain binding motif;PKA kinase substrate motif;PKC kinase substrate motif;Plk…	9	1004.44	0.11474	0.0059341	130.1	44.29	67311	0.832969
_RAHT(ph)PTPGIYM_	T	1	TRA2A	Transformer-2 protein homolog alpha	Q13595;B4DQI6;Q13595-2;Q13595-3	202	Mel-15_HLA-I;Mel-5_HLA-I				+	Calmodulin-dependent protein kinase II substrate motif;DNA dependent Protein kinase substrate motif;GSK-3, ERK1, ERK2, CDK5 substrate motif;PKA kinase substrate motif;PKC kinase substrate motif;WW domain binding motif	11	1322.58	0.51637	0.0055049	99.991	72.077	67312	0.9187
_RAHTPT(ph)PGIYM_	T	1	TRA2A	Transformer-2 protein homolog alpha	Q13595;B4DQI6;Q13595-2;Q13595-3	204	Mel-15_HLA-I				+	Calmodulin-dependent protein kinase II substrate motif;DNA dependent Protein kinase substrate motif;GSK-3, ERK1, ERK2, CDK5 substrate motif;PKA kinase substrate motif;PKC kinase substrate motif;WW domain binding motif	11	1322.58	-0.023682	0.018746	80.312	49.583	67312	0.916081
_RAKS(ph)PISLK_	S	1	CARD11	Caspase recruitment domain-containing protein 11	Q9BXL7	512	Mel-24_HLA-I				+	14-3-3 domain binding motif;Calmodulin-dependent protein kinase I substrate motif;Calmodulin-dependent protein kinase II substrate motif;Calmodulin-dependent protein kinase IV substrate motif;Casein kinase II substrate motif;Chk1 kinase substrate motif;ERK1,2 kinase substrate motif;Growth associated histone HI kinase substrate motif;GSK-3, ERK1, ERK2, CDK5 substrate motif;PKA kinase substrate mot…	9	1078.59	-0.04034	0.016972	96.067	34.835	67349	0.998485
_RARS(ph)PGLDPLGSSETLW_	S	1	C9orf163	Uncharacterized protein C9orf163	Q8N9P6	184	Mel-15_HLA-II					14-3-3 domain binding motif;Calmodulin-dependent protein kinase II substrate motif;ERK1,2 kinase substrate motif;Growth associated histone HI kinase substrate motif;GSK-3, ERK1, ERK2, CDK5 substrate motif;MAPKAPK2 kinase substrate motif;PKA kinase substrate motif;PKC kinase substrate motif;WW domain binding motif	17	1920.91	-2.1171	0.075475	48.216	17.127	67438	0.999909
_RAVT(ph)PVPTK_	T	1	LARP1	La-related protein 1	Q6PKG0;Q6PKG0-3;E5RH50;H0YBW1	526	Mel-41_HLA-I				+	Calmodulin-dependent protein kinase II substrate motif;G protein-coupled receptor kinase 1 substrate motif;GSK-3, ERK1, ERK2, CDK5 substrate motif;PKC kinase substrate motif;WW domain binding motif	9	1047.55	-0.0023811	0.010661	111.96	50.617	67489	0.999955
_RERS(ph)PSPSF_	S	1	PCYT1A	Choline-phosphate cytidylyltransferase A	P49585;C9JEJ2	329	Mel-3_HLA-I				+	14-3-3 domain binding motif;Calmodulin-dependent protein kinase II substrate motif;Casein kinase II substrate motif;ERK1,2 kinase substrate motif;G protein-coupled receptor kinase 1 substrate motif;Growth associated histone HI kinase substrate motif;GSK3 kinase substrate motif;GSK-3, ERK1, ERK2, CDK5 substrate motif;PKA kinase substrate motif;PKC epsilon kinase substrate motif;PKC kinase substrat…	9	1141.49	0.93305	0.032302	80.871	38.628	68215	0.984647
_RFKT(ph)QPVTF_	T	1	C11orf96	Uncharacterized protein C11orf96	Q7Z7L8	368	Mel-16_HLA-I;Mel-26_HLA-I;Mel-28_HLA-I;Mel-29_HLA-I;Mel-30_HLA-I;Mel-4_HLA-I				+	Calmodulin-dependent protein kinase II substrate motif;G protein-coupled receptor kinase 1 substrate motif;MAPKAPK2 kinase substrate motif;PKC kinase substrate motif	9	1202.58	-0.11241	0.0055796	132.62	84.182	68427	1
_RFS(ph)FKKSFK_	S	1	MARCKS	Myristoylated alanine-rich C-kinase substrate	P29966	159	Mel-15_HLA-I;Mel-16_HLA-I;Mel-21_HLA-I;Mel-24_HLA-I;Mel-26_HLA-I;Mel-36_HLA-I		by PKC		+	G protein-coupled receptor kinase 1 substrate motif;GSK3 kinase substrate motif;MAPKAPK2 kinase substrate motif;PAK2 kinase substrate motif;Pim1 kinase substrate sequence;PKA kinase substrate motif;PKC kinase substrate motif	9	1253.63	0.114	0.01788	94.402	35.247	68457	1
_RILS(ph)GVVTK_	S	1	RPS11	40S ribosomal protein S11	P62280;M0QZC5	74	Mel-21_HLA-I;Mel-4_HLA-I				+	14-3-3 domain binding motif;Akt kinase substrate motif;Calmodulin-dependent protein kinase II substrate motif;G protein-coupled receptor kinase 1 substrate motif;MAPKAPK1 kinase substrate motif;PKA kinase substrate motif;PKC kinase substrate motif	9	1051.58	0.172	0.010651	112.02	39.734	69022	0.999999
_RIPS(ph)AKKYK_	S	1	PEA15	Astrocytic phosphoprotein PEA-15	Q15121;Q15121-2;B1AKZ5	104	Mel-39_HLA-I	apoptosis, inhibited;autophagy, altered;signaling pathway regulation		+	+	14-3-3 domain binding motif;Calmodulin-dependent protein kinase II substrate motif;Calmodulin-dependent protein kinase IV substrate motif;Chk1 kinase substrate motif;DNA dependent Protein kinase substrate motif;PKA kinase substrate motif;PKC kinase substrate motif	9	1169.63	1.4044	0.018457	93.345	59.967	69069	1
_RIYQY(ph)IQSR_	Y	1	DYRK1A;DYRK1B	Dual specificity tyrosine-phosphorylation-regulated kinase 1A;Dual specificity tyrosine-phosphorylation-regulated kinase 1B	Q13627;Q13627-2;Q13627-4;Q13627-3;Q13627-5;Q9Y463;Q9Y463-2;Q9Y463-3	321	Mel-15_HLA-I;Mel-21_HLA-I;Mel-36_HLA-I;Mel-39_HLA-I;Mel-8_HLA-I		by autocatalysis		+	ALK kinase substrate motif	9	1305.62		2.6e-93	231.38	152.83	69275	1
_RIYQY(ph)IQSRF_	Y	1	DYRK1A;DYRK1B	Dual specificity tyrosine-phosphorylation-regulated kinase 1A;Dual specificity tyrosine-phosphorylation-regulated kinase 1B	Q13627;Q13627-2;Q13627-4;Q13627-3;Q13627-5;Q9Y463;Q9Y463-2;Q9Y463-3	321	Mel-15_HLA-I;Mel-21_HLA-I;Mel-36_HLA-I;Mel-39_HLA-I;Mel-8_HLA-I		by autocatalysis		+	ALK kinase substrate motif	10	1452.69	-0.62836	2.58e-06	196.44	145.16	69276	1
_RKPS(ph)IVTKY_	S	1	ATRX	Transcriptional regulator ATRX	P46100;P46100-4;P46100-6	84	Mel-26_HLA-I				+	14-3-3 domain binding motif;Calmodulin-dependent protein kinase II substrate motif;Casein kinase II substrate motif;DNA dependent Protein kinase substrate motif;Phosphorylase kinase substrate motif;Pim1 kinase substrate sequence;PKA kinase substrate motif;PKC epsilon kinase substrate motif;PKC kinase substrate motif	9	1170.62	-0.33103	0.020838	90.614	32.34	69321	0.970668
_RLHKT(ph)HRLKE_	T	1	RIC8A	Synembryn-A	Q9NPQ8-4;Q9NPQ8;Q9NPQ8-3;Q9NPQ8-2;H0YEN0	323	Mel-15_HLA-I;Mel-21_HLA-I					PKA kinase substrate motif;PKC kinase substrate motif	10	1396.75	1.3869	0.011195	98.044	15.399	69721	1
_RLKS(ph)IEERQLLK_	S	1	TRIM24	Transcription intermediary factor 1-alpha	O15164;O15164-2	1042	Mel-15_HLA-I				+	14-3-3 domain binding motif;AMP-activated protein kinase 2 substrate motif;Calmodulin-dependent protein kinase II substrate motif;Casein kinase II substrate motif;MAPKAPK1 kinase substrate motif;p70 Ribosomal S6 kinase substrate motif;Phosphorylase kinase substrate motif;PKA kinase substrate motif;PKC kinase substrate motif	12	1591.88	0.14307	2.45e-26	208.38	101.62	69936	1
_RLKS(ph)PFRKK_	S	1	RIT1	GTP-binding protein Rit1	Q92963;Q92963-2;Q92963-3	209	Mel-15_HLA-I					14-3-3 domain binding motif;Calmodulin-dependent protein kinase II substrate motif;Cdc2 kinase substrate motif;CDK kinase substrate motif;CDK1,2,4,6 kinase substrate motif;CLK1 kinase substrate motif;ERK1,2 kinase substrate motif;Growth associated histone HI kinase substrate motif;GSK-3, ERK1, ERK2, CDK5 substrate motif;PKA kinase substrate motif;PKC kinase substrate motif;WW domain binding motif	9	1238.7	0.12119	0.010294	114.24	63.886	69941	1
_RLLDRS(ph)PSRSAK_	S	1	CDKL5	Cyclin-dependent kinase-like 5	O76039;O76039-2	306	Mel-15_HLA-I				+	Casein kinase II substrate motif;Cdc2 kinase substrate motif;CDK kinase substrate motif;CDK1,2,4,6 kinase substrate motif;ERK1,2 kinase substrate motif;G protein-coupled receptor kinase 1 substrate motif;Growth associated histone HI kinase substrate motif;GSK3 kinase substrate motif;GSK-3, ERK1, ERK2, CDK5 substrate motif;WW domain binding motif	12	1464.76	1.3131	0.016763	80.488	48.574	69975	0.998846
_RLRPKS(ph)PPPKSK_	S	1	METTL14	N6-adenosine-methyltransferase subunit METTL14	Q9HCE5;D6RBL4	399	Mel-15_HLA-I				+	14-3-3 domain binding motif;Akt kinase substrate motif;AMP-activated protein kinase 2 substrate motif;Calmodulin-dependent protein kinase II substrate motif;ERK1, ERK2, SAPK, CDK5 and GSK3 kinase substrate motif;ERK1,2 kinase substrate motif;Growth associated histone HI kinase substrate motif;GSK-3, ERK1, ERK2, CDK5 substrate motif;MAPKAPK1 kinase substrate motif;PKA kinase substrate motif;PKC ki…	12	1469.82	-1.1344	0.0027934	103.13	73.223	70427	0.999997
_RLRS(ph)AGAAQK_	S	1	ATAD2	ATPase family AAA domain-containing protein 2	Q6PL18;E5RHW7;E5RIP2	41	Mel-15_HLA-I				+	14-3-3 domain binding motif;Akt kinase substrate motif;Calmodulin-dependent protein kinase II substrate motif;G protein-coupled receptor kinase 1 substrate motif;MAPKAPK1 kinase substrate motif;PKA kinase substrate motif;PKC kinase substrate motif;ZIP kinase substrate motif	10	1136.58	-0.16836	0.010015	99.686	58.286	70442	1
_RLRS(ph)AGAAQKK_	S	1	ATAD2	ATPase family AAA domain-containing protein 2	Q6PL18;E5RHW7;E5RIP2	41	Mel-15_HLA-I				+	14-3-3 domain binding motif;Akt kinase substrate motif;Calmodulin-dependent protein kinase II substrate motif;G protein-coupled receptor kinase 1 substrate motif;MAPKAPK1 kinase substrate motif;PKA kinase substrate motif;PKC kinase substrate motif;ZIP kinase substrate motif	11	1264.68	-0.50231	0.01999	79.337	25.889	70443	1
_RLSS(ph)PVLHR_	S	1	DBN1	Drebrin	Q16643;Q16643-3;D6R9W4;Q16643-2;D6RCR4	142	Mel-36_HLA-I;Mel-39_HLA-I;	cytoskeletal reorganization		+	+	14-3-3 domain binding motif;Calmodulin-dependent protein kinase II substrate motif;Calmodulin-dependent protein kinase IV substrate motif;Chk1 kinase substrate motif;ERK1,2 kinase substrate motif;GSK-3, ERK1, ERK2, CDK5 substrate motif;MDC1 BRCT domain binding motif;PKA kinase substrate motif;PKC kinase substrate motif;Plk1 PBD domain binding motif;WW domain binding motif	9	1143.59	0.19609	0.010519	112.84	31.169	70522	0.966925
_RPAS(ph)PGPSL_	S	1	MICALL2	MICAL-like protein 2	Q8IY33;Q8IY33-2;Q8IY33-5;Q8IY33-3	649	Mel-15_HLA-I				+	14-3-3 domain binding motif;Calmodulin-dependent protein kinase II substrate motif;ERK1,2 kinase substrate motif;G protein-coupled receptor kinase 1 substrate motif;GSK3 kinase substrate motif;GSK-3, ERK1, ERK2, CDK5 substrate motif;PKA kinase substrate motif;PKC kinase substrate motif;WW domain binding motif	9	960.443	0.64042	0.0094076	119.74	26.188	71089	1
_RPDS(ph)PTRPTL_	S	1	MICAL3	Protein-methionine sulfoxide oxidase MICAL3	Q7RTP6	1649	Mel-8_HLA-I				+	14-3-3 domain binding motif;b-Adrenergic Receptor kinase substrate motif;Calmodulin-dependent protein kinase II substrate motif;Casein kinase II substrate motif;Cdc2 kinase substrate motif;CDK kinase substrate motif;CDK1,2,4,6 kinase substrate motif;CLK1 kinase substrate motif;ERK1,2 kinase substrate motif;G protein-coupled receptor kinase 1 substrate motif;GSK-3, ERK1, ERK2, CDK5 substrate motif…	10	1218.58	-0.5361	0.0015669	132.31	57.917	71127	0.999687
_RPFS(ph)PREAL_	S	1	LUZP1	Leucine zipper protein 1	Q86V48;Q86V48-2;Q86V48-3	745	Mel-16_HLA-I;Mel-8_HLA-I				+	14-3-3 domain binding motif;Calmodulin-dependent protein kinase II substrate motif;Casein kinase II substrate motif;ERK1,2 kinase substrate motif;G protein-coupled receptor kinase 1 substrate motif;Growth associated histone HI kinase substrate motif;GSK-3, ERK1, ERK2, CDK5 substrate motif;PKA kinase substrate motif;PKC kinase substrate motif;WW domain binding motif	9	1151.55	-0.019193	0.009565	118.77	79.984	71193	1
_RPHTNETS(ph)L_	S	1	MCC	Colorectal mutant cancer protein	P23508;P23508-2;D6REY2	828	Mel-8_HLA-I				+		9	1133.49	0.18282	0.024132	87.184	33.947	71257	0.998412
_RPIS(ph)PPHTY_	S	1	ROBO1	Roundabout homolog 1	Q9Y6N7;Q9Y6N7-5;Q9Y6N7-4;Q9Y6N7-3;Q9Y6N7-2;Q9Y6N7-6	1306	Mel-39_HLA-I					14-3-3 domain binding motif;Calmodulin-dependent protein kinase II substrate motif;CDK4 kinase substrate motif;ERK1,2 kinase substrate motif;G protein-coupled receptor kinase 1 substrate motif;GSK-3, ERK1, ERK2, CDK5 substrate motif;PKA kinase substrate motif;PKC kinase substrate motif;WW domain binding motif	9	1146.52	-4.3079	0.018339	83.226	36.819	71292	0.999859
_RPIS(ph)VIGGVSL_	S	1	SPATA13	Spermatogenesis-associated protein 13	Q96N96-6;Q96N96	651	Mel-15_HLA-I;Mel-16_HLA-I;Mel-8_HLA-I				+	14-3-3 domain binding motif;Akt kinase substrate motif;Calmodulin-dependent protein kinase II substrate motif;MAPKAPK1 kinase substrate motif;p70 Ribosomal S6 kinase substrate motif;Phosphorylase kinase substrate motif;PKA kinase substrate motif;PKC kinase substrate motif;ZIP kinase substrate motif	11	1176.63	-0.61867	0.0033673	111.95	56.762	71294	1
_RPIT(ph)PVYTV_	T	1	RBM47	RNA-binding protein 47	A0AV96;B7Z8Z7;A0AV96-2	519	Mel-38_HLA-I				+	Calmodulin-dependent protein kinase II substrate motif;Casein kinase II substrate motif;ERK1,2 kinase substrate motif;G protein-coupled receptor kinase 1 substrate motif;GSK3, Erk1, Erk2 and CDK5 kinase motif;GSK-3, ERK1, ERK2, CDK5 substrate motif;PKC kinase substrate motif;RAF1 kinase substrate motif;WW domain binding motif	9	1124.56	-0.23351	0.0036757	146.16	43.64	71299	1
_RPKLHHSLS(ph)F_	S	1	ZFP36L2	Zinc finger protein 36, C3H1 type-like 2	P47974	259	Mel-16_HLA-I				+	AMP-activated protein kinase substrate motif;Casein kinase II substrate motif	10	1300.64	0.33408	0.0080224	102.87	62.397	71349	0.998782
_RPKS(ph)PLSKM(ox)_	S	1	TANC2	Protein TANC2	Q9HCD6;Q9HCD6-2	1579	Mel-8_HLA-I				+	14-3-3 domain binding motif;Calmodulin-dependent protein kinase II substrate motif;Casein kinase II substrate motif;ERK1,2 kinase substrate motif;Growth associated histone HI kinase substrate motif;GSK-3, ERK1, ERK2, CDK5 substrate motif;PKA kinase substrate motif;PKC kinase substrate motif;WW domain binding motif	9	1138.56	0.17045	0.0057146	131.66	82.473	71383	0.999952
_RPKS(ph)PLSKM_	S	1	TANC2	Protein TANC2	Q9HCD6;Q9HCD6-2	1579	Mel-8_HLA-I				+	14-3-3 domain binding motif;Calmodulin-dependent protein kinase II substrate motif;Casein kinase II substrate motif;ERK1,2 kinase substrate motif;Growth associated histone HI kinase substrate motif;GSK-3, ERK1, ERK2, CDK5 substrate motif;PKA kinase substrate motif;PKC kinase substrate motif;WW domain binding motif	9	1122.56	-0.40154	0.0029692	152.31	79.986	71382	0.999952
_RPMS(ph)ESPHM_	S	1	ZFP36L1	Zinc finger protein 36, C3H1 type-like 1	Q07352	283	Mel-15_HLA-I					14-3-3 domain binding motif;Calmodulin-dependent protein kinase II substrate motif;Calmodulin-dependent protein kinase IV substrate motif;Casein kinase II substrate motif;Chk1 kinase substrate motif;G protein-coupled receptor kinase 1 substrate motif;PKA kinase substrate motif;PKC kinase substrate motif	9	1150.43	-2.1187	0.009565	118.77	84.071	71439	0.985336
_RPRLQHSFS(ph)F_	S	1	ZFP36L1	Zinc finger protein 36, C3H1 type-like 1	Q07352	203	Mel-16_HLA-I	RNA stability, altered;transcription, altered		+	+		10	1353.63	-0.6111	0.021348	85.522	57.555	71643	0.99978
_RPRPHS(ph)APSL_	S	1	MIIP	Migration and invasion-inhibitory protein	Q5JXC2;Q5JXC2-2	113	Mel-16_HLA-I				+	14-3-3 domain binding motif;Akt kinase substrate motif;Calmodulin-dependent protein kinase II substrate motif;Casein kinase II substrate motif;MAPKAPK1 kinase substrate motif;PKA kinase substrate motif;PKC kinase substrate motif	10	1196.58	0.15377	0.022239	73.881	46.552	71669	0.99995
_RPRPVS(ph)PSSL_	S	1	SIK1	Serine/threonine-protein kinase SIK1	P57059	435	Mel-16_HLA-I;Mel-8_HLA-I				+	14-3-3 domain binding motif;Akt kinase substrate motif;Calmodulin-dependent protein kinase II substrate motif;Casein kinase II substrate motif;ERK1,2 kinase substrate motif;GSK-3, ERK1, ERK2, CDK5 substrate motif;MAPKAPK1 kinase substrate motif;PKA kinase substrate motif;PKC kinase substrate motif;WW domain binding motif	10	1174.59	-1.7417	0.0046692	113.07	64.555	71697	0.999709
_RPRPVS(ph)PSSLL_	S	1	SIK1	Serine/threonine-protein kinase SIK1	P57059	435	Mel-16_HLA-I;Mel-8_HLA-I				+	14-3-3 domain binding motif;Akt kinase substrate motif;Calmodulin-dependent protein kinase II substrate motif;Casein kinase II substrate motif;ERK1,2 kinase substrate motif;GSK-3, ERK1, ERK2, CDK5 substrate motif;MAPKAPK1 kinase substrate motif;PKA kinase substrate motif;PKC kinase substrate motif;WW domain binding motif	11	1287.67	-0.10451	0.0081239	94.287	49.577	71699	0.999709
_RPRS(ph)LSSPTVTL_	S	1	NEDD4L	E3 ubiquitin-protein ligase NEDD4-like	Q96PU5-5;Q96PU5-6;Q96PU5-9;Q96PU5-2;Q96PU5;Q96PU5-7;Q96PU5-4	426	Mel-16_HLA-I;Mel-8_HLA-I		by PKA and SGK1	+	+	14-3-3 domain binding motif;Akt kinase substrate motif;Calmodulin-dependent protein kinase II alpha substrate motif;Calmodulin-dependent protein kinase II substrate motif;Calmodulin-dependent protein kinase IV substrate motif;Casein kinase II substrate motif;Chk1 kinase substrate motif;Doublecortin kinase-1 kinase substrate motif;G protein-coupled receptor kinase 1 substrate motif;MAPKAPK1 kinase…	12	1392.71	-0.21115	0.0010803	121.82	49.495	71721	0.997192
_RPRS(ph)PGSNSKV_	S	1	GTF2I	General transcription factor II-I	P78347;P78347-2;P78347-4;P78347-3	674	Mel-16_HLA-I;Mel-29_HLA-I;Mel-8_HLA-I	transcription, altered		+	+	14-3-3 domain binding motif;Calmodulin-dependent protein kinase II substrate motif;Casein kinase II substrate motif;ERK1,2 kinase substrate motif;Growth associated histone HI kinase substrate motif;GSK-3, ERK1, ERK2, CDK5 substrate motif;PKA kinase substrate motif;PKC kinase substrate motif;WW domain binding motif;ZIP kinase substrate motif	11	1263.61	0.20681	4.91e-05	151.22	151.22	71724	0.999723
_RPRS(ph)PTGPSNSF_	S	1	RBM17	Splicing factor 45	Q96I25;Q5W012;H0Y6J6	222	Mel-16_HLA-I;Mel-29_HLA-I;Mel-8_HLA-I				+	14-3-3 domain binding motif;Calmodulin-dependent protein kinase II substrate motif;Casein kinase II substrate motif;ERK1,2 kinase substrate motif;G protein-coupled receptor kinase 1 substrate motif;Growth associated histone HI kinase substrate motif;GSK-3, ERK1, ERK2, CDK5 substrate motif;PKA kinase substrate motif;PKC kinase substrate motif;WW domain binding motif	12	1381.61	0.68054	5.16e-07	154.81	120.71	71725	0.999896
_RPRS(ph)PTGPSNSFL_	S	1	RBM17	Splicing factor 45	Q96I25;Q5W012;H0Y6J6	222	Mel-16_HLA-I;Mel-29_HLA-I;Mel-8_HLA-I				+	14-3-3 domain binding motif;Calmodulin-dependent protein kinase II substrate motif;Casein kinase II substrate motif;ERK1,2 kinase substrate motif;G protein-coupled receptor kinase 1 substrate motif;Growth associated histone HI kinase substrate motif;GSK-3, ERK1, ERK2, CDK5 substrate motif;PKA kinase substrate motif;PKC kinase substrate motif;WW domain binding motif	13	1494.7	1.0457	0.00066211	126.42	69.908	71726	0.999896
_RPRSLS(ph)SPTVTL_	S	1	NEDD4L	E3 ubiquitin-protein ligase NEDD4-like	Q96PU5-5;Q96PU5-6;Q96PU5-9;Q96PU5-2;Q96PU5;Q96PU5-7;Q96PU5-4	428	Mel-16_HLA-I;Mel-29_HLA-I;Mel-8_HLA-I		by PKA and SGK1	+	+	14-3-3 domain binding motif;Akt kinase substrate motif;Calmodulin-dependent protein kinase II alpha substrate motif;Calmodulin-dependent protein kinase II substrate motif;Calmodulin-dependent protein kinase IV substrate motif;Casein kinase II substrate motif;Chk1 kinase substrate motif;Doublecortin kinase-1 kinase substrate motif;G protein-coupled receptor kinase 1 substrate motif;MAPKAPK1 kinase…	12	1392.71	-0.76453	0.00011035	144.8	83.393	71721	0.973661
_RPTS(ph)PRLLTL_	S	1	PLEKHA4	Pleckstrin homology domain-containing family A member 4	Q9H4M7;M0R0V1	613	Mel-16_HLA-I;Mel-8_HLA-I				+	14-3-3 domain binding motif;Calmodulin-dependent protein kinase I substrate motif;Calmodulin-dependent protein kinase II substrate motif;Calmodulin-dependent protein kinase IV substrate motif;ERK1,2 kinase substrate motif;Growth associated histone HI kinase substrate motif;GSK-3, ERK1, ERK2, CDK5 substrate motif;PKA kinase substrate motif;PKC kinase substrate motif;WW domain binding motif	10	1232.66	0.073323	0.00055826	162.67	118.62	71841	0.987823
_RPVS(ph)PGKDITA_	S	1	HIVEP2	Transcription factor HIVEP2	P31629	2118	Mel-38_HLA-I				+	14-3-3 domain binding motif;Calmodulin-dependent protein kinase II substrate motif;Cdc2 kinase substrate motif;CDK kinase substrate motif;CDK1,2,4,6 kinase substrate motif;ERK1,2 kinase substrate motif;GSK-3, ERK1, ERK2, CDK5 substrate motif;PKA kinase substrate motif;PKC kinase substrate motif;WW domain binding motif;ZIP kinase substrate motif	11	1219.6	0.37427	0.0044861	102.63	44.532	71891	0.999999
_RPVS(ph)PSSLL_	S	1	SIK1	Serine/threonine-protein kinase SIK1	P57059	435	Mel-16_HLA-I;Mel-8_HLA-I				+	14-3-3 domain binding motif;Akt kinase substrate motif;Calmodulin-dependent protein kinase II substrate motif;Casein kinase II substrate motif;ERK1,2 kinase substrate motif;GSK-3, ERK1, ERK2, CDK5 substrate motif;MAPKAPK1 kinase substrate motif;PKA kinase substrate motif;PKC kinase substrate motif;WW domain binding motif	9	1034.52	-0.19599	0.013267	103.43	31.982	71892	0.999709
_RPVT(ph)PITNF_	T	1	STRADA	STE20-related kinase adapter protein alpha	Q7RTN6;Q7RTN6-5;Q7RTN6-3	398	Mel-8_HLA-I				+	Calmodulin-dependent protein kinase II substrate motif;Calmodulin-dependent protein kinase IV substrate motif;Chk1 kinase substrate motif;ERK1,2 kinase substrate motif;GSK3, Erk1, Erk2 and CDK5 kinase motif;GSK-3, ERK1, ERK2, CDK5 substrate motif;PKC kinase substrate motif;WW domain binding motif	9	1123.54	0.29169	0.010023	115.92	45.509	71895	0.999999
_RPVT(ph)PPRTA_	T	1	PPP1CB	Serine/threonine-protein phosphatase PP1-beta catalytic subunit	P62140	316	Mel-25_HLA-I				+	Calmodulin-dependent protein kinase II substrate motif;Cdc2 kinase substrate motif;CDK1,2,4,6 kinase substrate motif;CLK1 kinase substrate motif;ERK1,2 kinase substrate motif;G protein-coupled receptor kinase 1 substrate motif;GSK3, Erk1, Erk2 and CDK5 kinase motif;GSK-3, ERK1, ERK2, CDK5 substrate motif;PKC kinase substrate motif;WW domain binding motif	9	1073.54	-0.61822	0.0073209	126.12	62.174	71897	1
_RPVT(ph)PVSDL_	T	1	KLF10	Krueppel-like factor 10	Q13118;Q13118-2;Q13118-3;Q13118-4	66	Mel-8_HLA-I				+	Calmodulin-dependent protein kinase II substrate motif;Casein kinase II substrate motif;ERK1,2 kinase substrate motif;GSK3, Erk1, Erk2 and CDK5 kinase motif;GSK-3, ERK1, ERK2, CDK5 substrate motif;PKC kinase substrate motif;WW domain binding motif	9	1062.51	-1.0573	0.016667	85.274	29.254	71898	0.999793
_RPWS(ph)PAVSA_	S	1	SKI	Ski oncogene	P12755	383	Mel-16_HLA-I				+	14-3-3 domain binding motif;Calmodulin-dependent protein kinase II substrate motif;ERK1,2 kinase substrate motif;G protein-coupled receptor kinase 1 substrate motif;GSK3 kinase substrate motif;GSK-3, ERK1, ERK2, CDK5 substrate motif;PKA kinase substrate motif;PKC kinase substrate motif;WW domain binding motif	9	1049.47	0.47218	0.016826	108.31	74.568	71914	1
_RPWSNS(ph)RGL_	S	1	CDC42SE1	CDC42 small effector protein 1	Q9NRR8	76	Mel-16_HLA-I				+		9	1151.52	0.44415	0.018457	93.345	50.037	71913	0.773124
_RPYS(ph)PPFFSL_	S	1	FAM53C	Protein FAM53C	Q9NYF3	190	Mel-16_HLA-I;Mel-8_HLA-I				+	14-3-3 domain binding motif;Calmodulin-dependent protein kinase II substrate motif;ERK1,2 kinase substrate motif;GSK-3, ERK1, ERK2, CDK5 substrate motif;PKA kinase substrate motif;PKC kinase substrate motif;WW domain binding motif	10	1289.58	1.939	0.00094829	158.11	64.272	71939	1
_RPYT(ph)NKVITL_	T	1	CDK12;CDK13	Cyclin-dependent kinase 12;Cyclin-dependent kinase 13	Q9NYV4;Q9NYV4-2;J3QSD7;Q9NYV4-3;Q14004;Q14004-2	871	Mel8 HLA-I			+	+	Calmodulin-dependent protein kinase II substrate motif;MAPKAPK2 kinase substrate motif;PKA kinase substrate motif;PKC kinase substrate motif	10	1283.66		0.002551	110.38	37.648	71942	0.999999
_RQKS(ph)PEIHR_	S	1	BCLAF1	Bcl-2-associated transcription factor 1	Q9NYF8;Q9NYF8-2;E9PK09;E9PQN2;E9PKI6;Q9NYF8-4;Q9NYF8-3;E9PK91	648	Mel-3_HLA-I				+	14-3-3 domain binding motif;Calmodulin-dependent protein kinase II substrate motif;Casein kinase II substrate motif;ERK1,2 kinase substrate motif;Growth associated histone HI kinase substrate motif;GSK-3, ERK1, ERK2, CDK5 substrate motif;PKA kinase substrate motif;PKC kinase substrate motif;WW domain binding motif	9	1229.6	0.35563	0.012086	107.17	69.171	72145	1
_RQKS(ph)PLFQF_	S	1	BBX	HMG box transcription factor BBX	Q8WY36;Q8WY36-2;C9JA69;C9J8D0;Q8WY36-3	243	Mel-21_HLA-I				+	14-3-3 domain binding motif;Calmodulin-dependent protein kinase II substrate motif;ERK1,2 kinase substrate motif;Growth associated histone HI kinase substrate motif;GSK-3, ERK1, ERK2, CDK5 substrate motif;PKA kinase substrate motif;PKC kinase substrate motif;WW domain binding motif	9	1229.6	0.9077	0.012121	107.06	74.726	72146	1
_RQNS(ph)TSLTGK_	S	1	MKL1	MKL/myocardin-like protein 1	Q969V6;B0QY83;E7ER32	333	Mel-21_HLA-I				+	14-3-3 domain binding motif;Calmodulin-dependent protein kinase II substrate motif;Calmodulin-dependent protein kinase IV substrate motif;Casein kinase II substrate motif;Chk1 kinase substrate motif;G protein-coupled receptor kinase 1 substrate motif;PKA kinase substrate motif;PKC kinase substrate motif	10	1170.54	0.74447	0.00057696	152.4	105.21	72199	0.956129
_RRAS(ph)LSEIGF_	S	1	CDK17	Cyclin-dependent kinase 17	Q00537;Q00537-2;F5H6Z0	180	Mel-15_HLA-I;Mel-21_HLA-I				+	14-3-3 domain binding motif;Akt kinase substrate motif;Aurora-A kinase substrate motif;Calmodulin-dependent protein kinase II substrate motif;Casein kinase II substrate motif;DMPK1 kinase substrate motif;MAPKAPK1 kinase substrate motif;MAPKAPK2 kinase substrate motif;p70 Ribosomal S6 kinase substrate motif;PAK2 kinase substrate motif;Phosphorylase kinase substrate motif;PKA kinase substrate motif…	10	1214.58	0.39593	0.008798	101.38	18.675	72396	0.997064
_RRDS(ph)LQKPGL_	S	1	LATS2	Serine/threonine-protein kinase LATS2	Q9NRM7	380	Mel-15_HLA-I			+	+	14-3-3 domain binding motif;Aurora-A kinase substrate motif;b-Adrenergic Receptor kinase substrate motif;Calmodulin-dependent protein kinase II alpha substrate motif;Calmodulin-dependent protein kinase II substrate motif;Calmodulin-dependent protein kinase IV substrate motif;Chk1 kinase substrate motif;G protein-coupled receptor kinase 1 substrate motif;PAK2 kinase substrate motif;Phosphorylase k…	10	1248.63	-0.20574	0.030124	79.875	32.163	72430	1
_RRFS(ph)DSEERHTK_	S	1	N4BP1	NEDD4-binding protein 1	O75113	288	Mel-15_HLA-I;Mel-21_HLA-I				+	14-3-3 domain binding motif;Calmodulin-dependent protein kinase II substrate motif;Casein kinase II substrate motif;PAK2 kinase substrate motif;Pim1 kinase substrate sequence;PKA kinase substrate motif;PKA, PKG kinase substrate motif;PKC epsilon kinase substrate motif;PKC kinase substrate motif;PKG kinase substrate motif	12	1626.73	-0.15019	0.010688	84.759	50.495	72594	0.997734
_RRFS(ph)GTAVY_	S	1	ZNF518A	Zinc finger protein 518A	Q6AHZ1;Q6AHZ1-2	655	Mel-12_HLA-I;Mel-15_HLA-I;Mel-5_HLA-I				+	14-3-3 domain binding motif;Calmodulin-dependent protein kinase II substrate motif;Casein kinase II substrate motif;MAPKAPK1 kinase substrate motif;PAK2 kinase substrate motif;Pim1 kinase substrate sequence;PKA kinase substrate motif;PKC epsilon kinase substrate motif;PKC kinase substrate motif;ZIP kinase substrate motif	9	1135.52	-0.22389	0.011018	110.54	45.383	72596	0.999857
_RRGS(ph)FEVTL_	S	1	SELH;C11orf31	Selenoprotein H	Q8IZQ5;H0YE28	78	Mel-12_HLA-I				+	14-3-3 domain binding motif;Calmodulin-dependent protein kinase II substrate motif;Casein kinase II substrate motif;G protein-coupled receptor kinase 1 substrate motif;MAPKAPK1 kinase substrate motif;PAK2 kinase substrate motif;PKA kinase substrate motif;PKC epsilon kinase substrate motif;PKC kinase substrate motif	9	1143.54	-0.45474	0.02516	86.114	33.724	72649	0.999989
_RRGS(ph)GPEIFTF_	S	1	IER3	Radiation-inducible immediate-early gene IEX-1	P46695;Q5ST79	31	Mel-15_HLA-I				+	14-3-3 domain binding motif;Calmodulin-dependent protein kinase II substrate motif;Casein kinase II substrate motif;PAK2 kinase substrate motif;PKA kinase substrate motif;PKC epsilon kinase substrate motif;PKC kinase substrate motif	11	1345.62	1.307	0.0028722	115.79	74.108	72650	1
_RRHS(ph)ASNLHAL_	S	1	ZFP36L2	Zinc finger protein 36, C3H1 type-like 2	P47974	57	Mel-15_HLA-I				+	14-3-3 domain binding motif;AMP-activated protein kinase substrate motif;Calmodulin-dependent protein kinase I substrate motif;Calmodulin-dependent protein kinase II substrate motif;Calmodulin-dependent protein kinase IV substrate motif;Casein kinase II substrate motif;HMGCoA Reductase kinase substrate motif;PAK2 kinase substrate motif;PKA kinase substrate motif;PKC epsilon kinase substrate motif…	11	1340.65	0.027715	0.0018223	125.14	93.922	72701	0.993259
_RRHS(ph)ASNLHALAH_	S	1	ZFP36L2	Zinc finger protein 36, C3H1 type-like 2	P47974	57	Mel-15_HLA-I				+	14-3-3 domain binding motif;AMP-activated protein kinase substrate motif;Calmodulin-dependent protein kinase I substrate motif;Calmodulin-dependent protein kinase II substrate motif;Calmodulin-dependent protein kinase IV substrate motif;Casein kinase II substrate motif;HMGCoA Reductase kinase substrate motif;PAK2 kinase substrate motif;PKA kinase substrate motif;PKC epsilon kinase substrate motif…	13	1548.74	2.7082	0.013668	80.411	31.188	72703	0.993259
_RRIDIS(ph)PSTF_	S	1	THRAP3	Thyroid hormone receptor-associated protein 3	Q9Y2W1	682	Mel-15_HLA-I;Mel-21_HLA-I				+	Casein kinase II substrate motif;ERK1,2 kinase substrate motif;GSK-3, ERK1, ERK2, CDK5 substrate motif;WW domain binding motif	10	1270.61	0.66008	0.0049955	111.52	78.958	72728	0.999294
_RRIS(ph)DPQVF_	S	1	FILIP1L	Filamin A-interacting protein 1-like	Q4L180;Q4L180-6;Q4L180-5;Q4L180-3;Q4L180-7;Q4L180-2;C9JYJ6	791	Mel-12_HLA-I;Mel-3_HLA-I;Mel-5_HLA-I				+	14-3-3 domain binding motif;Calmodulin-dependent protein kinase II substrate motif;MAPKAPK2 kinase substrate motif;PAK2 kinase substrate motif;PKA kinase substrate motif;PKA, PKG kinase substrate motif;PKC epsilon kinase substrate motif;PKC kinase substrate motif;PKG kinase substrate motif	9	1196.57	-0.16225	0.013709	102.05	45.326	72821	1
_RRKS(ph)IFVQK_	S	1	SFMBT2	Scm-like with four MBT domains protein 2	Q5VUG0	697	Mel-15_HLA-I					14-3-3 domain binding motif;Akt kinase substrate motif;Aurora-A kinase substrate motif;Calmodulin-dependent protein kinase II substrate motif;DMPK1 kinase substrate motif;MAPKAPK1 kinase substrate motif;p70 Ribosomal S6 kinase substrate motif;PAK2 kinase substrate motif;Phosphorylase kinase substrate motif;Pim1 kinase substrate sequence;PKA kinase substrate motif;PKC epsilon kinase substrate moti…	9	1240.68	-0.059413	0.0086625	122.34	67.858	72939	1
_RRKS(ph)QLDSL_	S	1	LPIN1	Phosphatidate phosphatase LPIN1	Q14693;Q14693-2;Q14693-4;Q14693-3;Q14693-5;Q14693-7;Q14693-6	162	Mel-15_HLA-I				+	14-3-3 domain binding motif;ATM kinase substrate motif;Calmodulin-dependent protein kinase II substrate motif;Casein kinase II substrate motif;DNA dependent Protein kinase substrate motif;G protein-coupled receptor kinase 1 substrate motif;GSK3 kinase substrate motif;MAPKAPK1 kinase substrate motif;PAK2 kinase substrate motif;Pim1 kinase substrate sequence;PKA kinase substrate motif;PKC epsilon k…	9	1181.59	-2.3036	0.023193	88.163	48.582	72942	0.999791
_RRKS(ph)QVAEL_	S	1	NIFK	MKI67 FHA domain-interacting nucleolar phosphoprotein	Q9BYG3;H7BZL0;C9J808	247	Mel12 HLA-I				+	14-3-3 domain binding motif;ATM kinase substrate motif;Calmodulin-dependent protein kinase II substrate motif;Calmodulin-dependent protein kinase IV substrate motif;Chk1 kinase substrate motif;DNA dependent Protein kinase substrate motif;PAK2 kinase substrate motif;PKA kinase substrate motif;PKC epsilon kinase substrate motif;PKC kinase substrate motif	9	1165.6		0.03397	77.279	18.08	72943	1
_RRKS(ph)TQAGDDL_	S	1	GAS7	Growth arrest-specific protein 7	O60861;O60861-1;O60861-4;O60861-2;B7Z1Q2	376	Mel-15_HLA-I				+	14-3-3 domain binding motif;Calmodulin-dependent protein kinase II substrate motif;MAPKAPK1 kinase substrate motif;PAK2 kinase substrate motif;PKA kinase substrate motif;PKC epsilon kinase substrate motif;PKC kinase substrate motif	11	1325.61	0.9502	0.014198	84.297	22.64	72949	0.893174
_RRLIS(ph)PYKKK_	S	1	HAT1	Histone acetyltransferase type B catalytic subunit	O14929;O14929-2	361	Mel-15_HLA-I				+	14-3-3 domain binding motif;AMP-activated protein kinase 2 substrate motif;Calmodulin-dependent protein kinase II substrate motif;Cdc2 kinase substrate motif;CDK kinase substrate motif;CDK1,2,4,6 kinase substrate motif;ERK1,2 kinase substrate motif;GSK-3, ERK1, ERK2, CDK5 substrate motif;MAPKAPK1 kinase substrate motif;PKA kinase substrate motif;PKC kinase substrate motif;WW domain binding motif;…	10	1367.78	-1.1997	0.018875	88.338	18.474	73036	0.999965
_RRLS(ph)FLVSY_	S	1	QARS	Glutamine--tRNA ligase	P47897;P47897-2;C9JSG9;C9J165	70	Mel-16_HLA-I				+	14-3-3 domain binding motif;Calmodulin-dependent protein kinase II substrate motif;G protein-coupled receptor kinase 1 substrate motif;GSK3 kinase substrate motif;MAPKAPK2 kinase substrate motif;PAK2 kinase substrate motif;PKA kinase substrate motif;PKC epsilon kinase substrate motif;PKC kinase substrate motif	9	1219.61	1.0536	0.023694	87.641	43.098	73145	0.999998
_RRLS(ph)GGSHSY_	S	1	RAPGEF1;DKFZp781P1719	Rap guanine nucleotide exchange factor 1	Q13905;Q68DL3;Q13905-2;Q13905-3;Q5JUE6	335	Mel-15_HLA-I				+	14-3-3 domain binding motif;Calmodulin-dependent protein kinase II substrate motif;Casein kinase II substrate motif;PAK2 kinase substrate motif;PKA kinase substrate motif;PKC epsilon kinase substrate motif;PKC kinase substrate motif	10	1198.52	0.85195	0.031652	79.089	41.366	73146	0.934862
_RRLS(ph)SQFEN_	S	1	MORC3	MORC family CW-type zinc finger protein 3	Q14149	560	Mel-16_HLA-I				+	14-3-3 domain binding motif;Calmodulin-dependent protein kinase II substrate motif;MAPKAPK1 kinase substrate motif;PAK2 kinase substrate motif;PKA kinase substrate motif;PKC epsilon kinase substrate motif;PKC kinase substrate motif	9	1215.54	0.367	0.025585	85.672	21.707	73148	0.780225
_RRMS(ph)GEPIQT_	S	1	RPRD2	Regulation of nuclear pre-mRNA domain-containing protein 2	Q5VT52;Q5VT52-2;Q5VT52-3	1099	Mel-16_HLA-I				+	14-3-3 domain binding motif;Calmodulin-dependent protein kinase II substrate motif;Casein kinase II substrate motif;PAK2 kinase substrate motif;PKA kinase substrate motif;PKC epsilon kinase substrate motif;PKC kinase substrate motif	10	1253.56	-0.13412	0.0020639	128.57	79.099	73199	1
_RRNS(ph)APVSV_	S	1	ARHGAP31	Rho GTPase-activating protein 31	Q2M1Z3	1178	Mel-3_HLA-I				+	14-3-3 domain binding motif;Calmodulin-dependent protein kinase II substrate motif;G protein-coupled receptor kinase 1 substrate motif;GSK3 kinase substrate motif;PAK2 kinase substrate motif;PKA kinase substrate motif;PKC epsilon kinase substrate motif;PKC kinase substrate motif	9	1064.51	0.43443	0.016038	97.779	28.107	73275	1
_RRNS(ph)INRNFI_	S	1	MYO1E	Unconventional myosin-Ie	Q12965;H0YNQ8	736	Mel-15_HLA-I				+	14-3-3 domain binding motif;Aurora-A kinase substrate motif;Calmodulin-dependent protein kinase II substrate motif;CLK1 kinase substrate motif;CLK1,2 kinase substrate motif;MAPKAPK1 kinase substrate motif;PAK2 kinase substrate motif;Phosphorylase kinase substrate motif;Pim1 kinase substrate sequence;PKA kinase substrate motif;PKC epsilon kinase substrate motif;PKC kinase substrate motif;ZIP kinas…	10	1368.68	-0.85304	0.020675	86.288	44.257	73279	1
_RRPS(ph)LLSEF_	S	1	NCOR1;NCOR2	Nuclear receptor corepressor 1;Nuclear receptor corepressor 2	O75376;O75376-2;E7EVU5;J3KT44;C9JAP0;Q9Y618;Q9Y618-3;C9JE98;C9J0Q5;C9JFD3;Q9Y618-5;Q9Y618-4;C9JQE8;C9J330;E7EW50;J3KS51	67	Mel-24_HLA-I	transcription, inhibited		+	+	14-3-3 domain binding motif;Aurora-A kinase substrate motif;Calmodulin-dependent protein kinase II alpha substrate motif;Calmodulin-dependent protein kinase II substrate motif;Calmodulin-dependent protein kinase IV substrate motif;Casein kinase II substrate motif;Chk1 kinase substrate motif;DNA dependent Protein kinase substrate motif;Doublecortin kinase-1 kinase substrate motif;MAPKAPK1 kinase s…	9	1183.58	-0.28413	0.0044342	140.78	48.534	73302	1
_RRRS(ph)LGEQDQM(ox)_	S	1	NES	Nestin	P48681	768	Mel-15_HLA-I;Mel-21_HLA-I				+	14-3-3 domain binding motif;Aurora-A kinase substrate motif;Calmodulin-dependent protein kinase II substrate motif;Casein kinase II substrate motif;PAK2 kinase substrate motif;Phosphorylase kinase substrate motif;PKA kinase substrate motif;PKC epsilon kinase substrate motif;PKC kinase substrate motif	11	1470.64	-0.13398	0.0037255	109	65.967	73377	1
_RRRS(ph)LGEQDQM_	S	1	NES	Nestin	P48681	768	Mel-15_HLA-I;Mel-21_HLA-I				+	14-3-3 domain binding motif;Aurora-A kinase substrate motif;Calmodulin-dependent protein kinase II substrate motif;Casein kinase II substrate motif;PAK2 kinase substrate motif;Phosphorylase kinase substrate motif;PKA kinase substrate motif;PKC epsilon kinase substrate motif;PKC kinase substrate motif	11	1454.64	-0.15843	0.0087809	92.856	45.977	73378	1
_RRRS(ph)LQHQEQL_	S	1	FAM64A	Protein FAM64A	Q9BSJ6;I3L419;Q9BSJ6-2;I3L427;I3L156	16	Mel-15_HLA-I				+	14-3-3 domain binding motif;Aurora-A kinase substrate motif;Calmodulin-dependent protein kinase II substrate motif;PAK2 kinase substrate motif;Phosphorylase kinase substrate motif;PKA kinase substrate motif;PKC epsilon kinase substrate motif;PKC kinase substrate motif	11	1529.76	-0.80802	0.016503	82.069	82.069	73379	1
_RRS(ph)SSVAQVKA_	S	1	UBD	Ubiquitin D	O15205	109	Mel-15_HLA-I				+	14-3-3 domain binding motif;Calmodulin-dependent protein kinase II substrate motif;Casein kinase II substrate motif;G protein-coupled receptor kinase 1 substrate motif;MDC1 BRCT domain binding motif;PAK2 kinase substrate motif;PKA kinase substrate motif;PKC epsilon kinase substrate motif;PKC kinase substrate motif;Plk1 PBD domain binding motif	11	1267.64	-0.077296	0.0032791	112.63	69.297	73451	0.787688
_RRSS(ph)SVAQVK_	S	1	UBD	Ubiquitin D	O15205	110	Mel-15_HLA-I				+	14-3-3 domain binding motif;Calmodulin-dependent protein kinase II substrate motif;Casein kinase II substrate motif;G protein-coupled receptor kinase 1 substrate motif;MDC1 BRCT domain binding motif;PAK2 kinase substrate motif;PKA kinase substrate motif;PKC epsilon kinase substrate motif;PKC kinase substrate motif;Plk1 PBD domain binding motif	10	1196.6	0.63103	0.00057209	140.61	93.379	73449	0.911359
_RRSS(ph)SVAQVKA_	S	1	UBD	Ubiquitin D	O15205	110	Mel-15_HLA-I				+	14-3-3 domain binding motif;Calmodulin-dependent protein kinase II substrate motif;Casein kinase II substrate motif;G protein-coupled receptor kinase 1 substrate motif;MDC1 BRCT domain binding motif;PAK2 kinase substrate motif;PKA kinase substrate motif;PKC epsilon kinase substrate motif;PKC kinase substrate motif;Plk1 PBD domain binding motif	11	1267.64	-0.27783	0.0020555	122.66	79.059	73451	0.911359
_RRWT(ph)LGGMVNR_	T	1	SH3PXD2A	SH3 and PX domain-containing protein 2A	Q5TCZ1	256	Mel-15_HLA-I				+	AMP-activated protein kinase substrate motif;Aurora-A kinase substrate motif;Calmodulin-dependent protein kinase I substrate motif;Calmodulin-dependent protein kinase II alpha substrate motif;Calmodulin-dependent protein kinase II substrate motif;Calmodulin-dependent protein kinase IV substrate motif;Chk1 kinase substrate motif;PAK2 kinase substrate motif;PKA kinase substrate motif;PKC kinase sub…	11	1424.69	-0.84242	0.0025772	118.08	95.031	73657	1
_RRYS(ph)DPPTY_	S	1	MYO9B	Unconventional myosin-IXb	Q13459;M0R0P8	2141	Mel-15_HLA-I				+	14-3-3 domain binding motif;Calmodulin-dependent protein kinase II substrate motif;G protein-coupled receptor kinase 1 substrate motif;PAK2 kinase substrate motif;Pim1 kinase substrate sequence;PKA kinase substrate motif;PKA, PKG kinase substrate motif;PKC epsilon kinase substrate motif;PKC kinase substrate motif;PKG kinase substrate motif	9	1233.52	-0.27309	0.015515	98.737	22.918	73735	0.999918
_RRYS(ph)PPIQR_	S	1	SRRM1	Serine/arginine repetitive matrix protein 1	A9Z1X7;Q8IYB3;E9PCT1;Q8IYB3-2;M0R088	606	Mel-15_HLA-I				+	14-3-3 domain binding motif;Calmodulin-dependent protein kinase II substrate motif;ERK1,2 kinase substrate motif;GSK-3, ERK1, ERK2, CDK5 substrate motif;PAK2 kinase substrate motif;PKA kinase substrate motif;PKC epsilon kinase substrate motif;PKC kinase substrate motif;WW domain binding motif	9	1251.62	0.042417	0.010665	111.94	67.51	73738	0.999996
_RS(ph)GTPAVENK_	S	1	PLK2	Serine/threonine-protein kinase PLK2	Q9NYY3	430	Mel-4_HLA-I					Calmodulin-dependent protein kinase II substrate motif;Calmodulin-dependent protein kinase IV substrate motif;Casein kinase II substrate motif;Chk1 kinase substrate motif;G protein-coupled receptor kinase 1 substrate motif;GSK-3, ERK1, ERK2, CDK5 substrate motif;PKC kinase substrate motif;WW domain binding motif	10	1137.52	-0.68394	0.0048056	112.42	45.038	73842	0.907226
_RS(ph)HSSPASL_	S	1	WWTR1	WW domain-containing transcription regulator protein 1	Q9GZV5;C9J038;C9JR84;C9JQS8	87	Mel-35_HLA-I	carcinogenesis, inhibited;transcription, altered;transcription, inhibited	by LATS2	+	+	14-3-3 domain binding motif;AMP-activated protein kinase substrate motif;Calmodulin-dependent protein kinase II substrate motif;Casein kinase II substrate motif;ERK1,2 kinase substrate motif;G protein-coupled receptor kinase 1 substrate motif;GSK3 kinase substrate motif;GSK-3, ERK1, ERK2, CDK5 substrate motif;MDC1 BRCT domain binding motif;PKA kinase substrate motif;PKC kinase substrate motif;Plk…	9	1020.44	-0.17355	0.021615	89.805	26.731	73855	0.750013
_RSHS(ph)PLRSK_	S	1	ACIN1	Apoptotic chromatin condensation inducer in the nucleus	Q9UKV3;S4R3H4;E7EQT4;Q9UKV3-5	605	Mel-15_HLA-I					14-3-3 domain binding motif;Calmodulin-dependent protein kinase II substrate motif;Cdc2 kinase substrate motif;CDK kinase substrate motif;CDK1,2,4,6 kinase substrate motif;CLK1 kinase substrate motif;ERK1,2 kinase substrate motif;G protein-coupled receptor kinase 1 substrate motif;GSK3 kinase substrate motif;GSK-3, ERK1, ERK2, CDK5 substrate motif;MAPKAPK2 kinase substrate motif;PKA kinase substr…	9	1146.57	0.35032	0.0151	99.498	30.822	73854	0.999571
_RSHS(ph)SPASL_	S	1	WWTR1	WW domain-containing transcription regulator protein 1	Q9GZV5;C9J038;C9JR84;C9JQS8	89	Mel-12_HLA-I;Mel-21_HLA-I;Mel-27_HLA-I;Mel-29_HLA-I;Mel-4_HLA-I;Mel-41_HLA-I	carcinogenesis, inhibited;transcription, altered;transcription, inhibited	by LATS2	+	+	14-3-3 domain binding motif;AMP-activated protein kinase substrate motif;Calmodulin-dependent protein kinase II substrate motif;Casein kinase II substrate motif;ERK1,2 kinase substrate motif;G protein-coupled receptor kinase 1 substrate motif;GSK3 kinase substrate motif;GSK-3, ERK1, ERK2, CDK5 substrate motif;MDC1 BRCT domain binding motif;PKA kinase substrate motif;PKC kinase substrate motif;Plk…	9	1020.44	0.49578	0.007861	124.6	52.356	73855	0.833513
_RSHSS(ph)PASL_	S	1	WWTR1	WW domain-containing transcription regulator protein 1	Q9GZV5;C9J038;C9JR84;C9JQS8	90	Mel-21_HLA-I	carcinogenesis, inhibited;transcription, altered;transcription, inhibited	by LATS2	+	+	14-3-3 domain binding motif;AMP-activated protein kinase substrate motif;Calmodulin-dependent protein kinase II substrate motif;Casein kinase II substrate motif;ERK1,2 kinase substrate motif;G protein-coupled receptor kinase 1 substrate motif;GSK3 kinase substrate motif;GSK-3, ERK1, ERK2, CDK5 substrate motif;MDC1 BRCT domain binding motif;PKA kinase substrate motif;PKC kinase substrate motif;Plk…	9	1020.44	1.5012	0.011164	121.6	57.787	73855	0.800322
_RSPS(ph)PAPEK_	S	1	SRRM1	Serine/arginine repetitive matrix protein 1	A9Z1X7;Q8IYB3;E9PCT1;Q8IYB3-2;M0R088	211	Mel-41_HLA-I				+	14-3-3 domain binding motif;Akt kinase substrate motif;Calmodulin-dependent protein kinase II substrate motif;DNA dependent Protein kinase substrate motif;ERK1,2 kinase substrate motif;GSK-3, ERK1, ERK2, CDK5 substrate motif;MAPKAPK1 kinase substrate motif;MAPKAPK2 kinase substrate motif;PKA kinase substrate motif;PKC kinase substrate motif;WW domain binding motif	9	1047.48	0.2832	0.017801	94.547	46.432	73962	0.971098
_RSRS(ph)PATAK_	S	1	SRRM2	Serine/arginine repetitive matrix protein 2	Q9UQ35;Q9UQ35-2;I3L4D8;I3L182	486	Mel-15_HLA-I				+	14-3-3 domain binding motif;Calmodulin-dependent protein kinase II substrate motif;Calmodulin-dependent protein kinase IV substrate motif;Casein kinase II substrate motif;Chk1 kinase substrate motif;ERK1,2 kinase substrate motif;G protein-coupled receptor kinase 1 substrate motif;Growth associated histone HI kinase substrate motif;GSK-3, ERK1, ERK2, CDK5 substrate motif;PKA kinase substrate motif…	9	1052.51	0.12171	0.025296	85.973	29.96	73999	0.763988
_RSRS(ph)PPPVSK_	S	1	SRSF2	Serine/arginine-rich splicing factor 2	Q01130;Q01130-2	191	Mel-15_HLA-I				+	14-3-3 domain binding motif;Akt kinase substrate motif;Calmodulin-dependent protein kinase II substrate motif;ERK1,2 kinase substrate motif;Growth associated histone HI kinase substrate motif;GSK-3, ERK1, ERK2, CDK5 substrate motif;MAPKAPK1 kinase substrate motif;MAPKAPK2 kinase substrate motif;PKA kinase substrate motif;PKC kinase substrate motif;WW domain binding motif	10	1189.6	-0.5111	0.028122	80.905	54.198	74001	0.934635
_RSSS(ph)PPILTK_	S	1	KAT6A	Histone acetyltransferase KAT6A	Q92794;C9K0F9	1001	Mel-41_HLA-I				+	14-3-3 domain binding motif;Calmodulin-dependent protein kinase II substrate motif;ERK1,2 kinase substrate motif;GSK-3, ERK1, ERK2, CDK5 substrate motif;MAPKAPK2 kinase substrate motif;MDC1 BRCT domain binding motif;PKA kinase substrate motif;PKC kinase substrate motif;Plk1 PBD domain binding motif;WW domain binding motif	10	1164.59	-0.45185	0.0063406	107.64	54.61	74030	0.794573
_RSYS(ph)GSRSR_	S	1	SRSF6	Serine/arginine-rich splicing factor 6	Q13247;Q13247-3	192	Mel-15_HLA-I				+	14-3-3 domain binding motif;Calmodulin-dependent protein kinase II substrate motif;Casein kinase II substrate motif;CLK1 kinase substrate motif;G protein-coupled receptor kinase 1 substrate motif;GSK3 kinase substrate motif;PKA kinase substrate motif;PKC kinase substrate motif;ZIP kinase substrate motif	9	1134.49	0.65523	0.018187	93.839	43.69	74085	0.998082
_RSYS(ph)PAHNR_	S	1	THRAP3	Thyroid hormone receptor-associated protein 3	Q9Y2W1	55	Mel-3_HLA-I				+	14-3-3 domain binding motif;Akt kinase substrate motif;Calmodulin-dependent protein kinase II substrate motif;ERK1,2 kinase substrate motif;GSK-3, ERK1, ERK2, CDK5 substrate motif;MAPKAPK1 kinase substrate motif;MAPKAPK2 kinase substrate motif;PKA kinase substrate motif;PKC kinase substrate motif;WW domain binding motif	9	1166.5	-1.0397	0.015099	99.5	20.952	74087	0.998947
_RSYS(ph)PDHRQK_	S	1	TCEB3	Transcription elongation factor B polypeptide 3	Q14241	151	Mel-21_HLA-I				+	14-3-3 domain binding motif;Calmodulin-dependent protein kinase II substrate motif;ERK1,2 kinase substrate motif;GSK-3, ERK1, ERK2, CDK5 substrate motif;MAPKAPK2 kinase substrate motif;PKA kinase substrate motif;PKC kinase substrate motif;WW domain binding motif	10	1352.6	0.046493	0.0053305	110.51	47.777	74089	0.999477
_RTAS(ph)PNRAGK_	S	1	HIF1A	Hypoxia-inducible factor 1-alpha	Q16665;A8MYV6;Q16665-3;F8W9L0;Q16665-2	668	Mel-15_HLA-I	cell growth, induced;cell motility, induced		+	+	14-3-3 domain binding motif;Calmodulin-dependent protein kinase II substrate motif;Cdc2 kinase substrate motif;CDK kinase substrate motif;CDK1,2,4,6 kinase substrate motif;CLK1 kinase substrate motif;ERK1,2 kinase substrate motif;G protein-coupled receptor kinase 1 substrate motif;GSK-3, ERK1, ERK2, CDK5 substrate motif;MAPKAPK2 kinase substrate motif;PKA kinase substrate motif;PKC kinase substra…	10	1136.55	0.44381	0.011612	97.463	52.952	74120	0.999549
_RTAS(ph)PPALPK_	S	1	PRDM2	PR domain zinc finger protein 2	Q13029;Q13029-2;Q13029-5;Q13029-3	643	Mel-15_HLA-I				+	14-3-3 domain binding motif;Akt kinase substrate motif;Calmodulin-dependent protein kinase II substrate motif;ERK1,2 kinase substrate motif;GSK-3, ERK1, ERK2, CDK5 substrate motif;MAPKAPK1 kinase substrate motif;PKA kinase substrate motif;PKC kinase substrate motif;WW domain binding motif;ZIP kinase substrate motif	10	1116.57	0.27945	0.021522	85.323	41.846	74121	0.84635
_RTRS(ph)LSSLREK_	S	1	FRYL	Protein furry homolog-like	O94915;H0Y9X0	1978	Mel-15_HLA-I;Mel-21_HLA-I				+	14-3-3 domain binding motif;Calmodulin-dependent protein kinase I substrate motif;Calmodulin-dependent protein kinase II alpha substrate motif;Calmodulin-dependent protein kinase II substrate motif;Calmodulin-dependent protein kinase IV substrate motif;Casein kinase II substrate motif;Chk1 kinase substrate motif;Phosphorylase kinase substrate motif;PKA kinase substrate motif;PKC kinase substrate …	11	1411.73	-0.29787	0.0044065	103.3	22.55	74525	0.998811
_RTSS(ph)QRSTLTY_	S	1	PKP4	Plakophilin-4	Q99569;Q99569-2	458	Mel-8_HLA-I				+	14-3-3 domain binding motif;ATM kinase substrate motif;Calmodulin-dependent protein kinase II substrate motif;Calmodulin-dependent protein kinase IV substrate motif;Casein kinase II substrate motif;Chk1 kinase substrate motif;DNA dependent Protein kinase substrate motif;G protein-coupled receptor kinase 1 substrate motif;MDC1 BRCT domain binding motif;PKA kinase substrate motif;PKC kinase substra…	11	1378.62	0.24835	0.0080116	94.532	68.173	74558	0.788895
_RVAS(ph)PTSGVK_	S	1	IRS2	Insulin receptor substrate 2	Q9Y4H2	1100	Mel-15_HLA-I;Mel-21_HLA-I;Mel-24_HLA-I;Mel-36_HLA-I;Mel-4_HLA-I;Mel-41_HLA-I;Mel-8_HLA-I				+	14-3-3 domain binding motif;Calmodulin-dependent protein kinase II substrate motif;Casein kinase II substrate motif;DNA dependent Protein kinase substrate motif;ERK1,2 kinase substrate motif;GSK-3, ERK1, ERK2, CDK5 substrate motif;PKA kinase substrate motif;PKC kinase substrate motif;WW domain binding motif	10	1080.53	-0.64728	0.0004405	144.51	85.09	74765	0.993444
_RVAS(ph)PTSGVKR_	S	1	IRS2	Insulin receptor substrate 2	Q9Y4H2	1100	Mel-15_HLA-I;Mel-21_HLA-I;Mel-24_HLA-I;Mel-36_HLA-I;Mel-4_HLA-I;Mel-41_HLA-I;Mel-8_HLA-I				+	14-3-3 domain binding motif;Calmodulin-dependent protein kinase II substrate motif;Casein kinase II substrate motif;DNA dependent Protein kinase substrate motif;ERK1,2 kinase substrate motif;GSK-3, ERK1, ERK2, CDK5 substrate motif;PKA kinase substrate motif;PKC kinase substrate motif;WW domain binding motif	11	1236.63	0.27151	0.0043116	104.09	55.523	74767	0.993444
_RVKS(ph)PGSGHVK_	S	1	TRIM2	Tripartite motif-containing protein 2	Q9C040-2;Q9C040	467	Mel-15_HLA-I;Mel-21_HLA-I;Mel-24_HLA-I;Mel-33_HLA-I;Mel-36_HLA-I;Mel-39_HLA-I;Mel-41_HLA-I;Mel-8_HLA-I				+	14-3-3 domain binding motif;Calmodulin-dependent protein kinase II substrate motif;Casein kinase II substrate motif;ERK1,2 kinase substrate motif;Growth associated histone HI kinase substrate motif;GSK-3, ERK1, ERK2, CDK5 substrate motif;MAPKAPK1 kinase substrate motif;PKA kinase substrate motif;PKC kinase substrate motif;WW domain binding motif;ZIP kinase substrate motif	11	1230.62	0.19972	4.83e-05	151.03	101.05	75078	0.999995
_RVKS(ph)PGSGHVKQK_	S	1	TRIM2	Tripartite motif-containing protein 2	Q9C040-2;Q9C040	467	Mel-15_HLA-I;Mel-21_HLA-I;Mel-24_HLA-I;Mel-33_HLA-I;Mel-36_HLA-I;Mel-39_HLA-I;Mel-41_HLA-I;Mel-8_HLA-I				+	14-3-3 domain binding motif;Calmodulin-dependent protein kinase II substrate motif;Casein kinase II substrate motif;ERK1,2 kinase substrate motif;Growth associated histone HI kinase substrate motif;GSK-3, ERK1, ERK2, CDK5 substrate motif;MAPKAPK1 kinase substrate motif;PKA kinase substrate motif;PKC kinase substrate motif;WW domain binding motif;ZIP kinase substrate motif	13	1486.78	-0.23035	3.17e-12	161.08	105.1	75079	0.999995
_RVKS(ph)PSPKSER_	S	1	U2SURP	U2 snRNP-associated SURP motif-containing protein	O15042-2;O15042;E7ET15;O15042-3	945	Mel-15_HLA-I				+	14-3-3 domain binding motif;Calmodulin-dependent protein kinase II substrate motif;Casein kinase II substrate motif;ERK1,2 kinase substrate motif;Growth associated histone HI kinase substrate motif;GSK-3, ERK1, ERK2, CDK5 substrate motif;PKA kinase substrate motif;PKC kinase substrate motif;WW domain binding motif;ZIP kinase substrate motif	11	1349.68	0.75122	0.0053181	100.4	70.09	75080	0.998275
_RVKT(ph)PTSQSY_	T	1	ZNF281	Zinc finger protein 281	Q9Y2X9;Q9Y2X9-2	888	Mel-21_HLA-I;Mel-27_HLA-I;Mel-39_HLA-I				+	Calmodulin-dependent protein kinase II substrate motif;Casein kinase II substrate motif;Growth associated histone HI kinase substrate motif;GSK-3, ERK1, ERK2, CDK5 substrate motif;PKC kinase substrate motif;WW domain binding motif	10	1245.58	-0.13597	2.53e-06	196.58	131.72	75086	0.99994
_RVKT(ph)PTSQSYR_	T	1	ZNF281	Zinc finger protein 281	Q9Y2X9;Q9Y2X9-2	888	Mel-21_HLA-I;Mel-27_HLA-I;Mel-39_HLA-I				+	Calmodulin-dependent protein kinase II substrate motif;Casein kinase II substrate motif;Growth associated histone HI kinase substrate motif;GSK-3, ERK1, ERK2, CDK5 substrate motif;PKC kinase substrate motif;WW domain binding motif	11	1401.68	0.12096	0.006753	97.273	28.243	75088	0.99994
_RVLS(ph)PLIIK_	S	1	RNF169	E3 ubiquitin-protein ligase RNF169	Q8NCN4	403	Mel-15_HLA-I;Mel-39_HLA-I				+	14-3-3 domain binding motif;Calmodulin-dependent protein kinase II substrate motif;ERK1,2 kinase substrate motif;GSK-3, ERK1, ERK2, CDK5 substrate motif;MAPKAPK2 kinase substrate motif;PKA kinase substrate motif;PKC kinase substrate motif;WW domain binding motif	9	1117.66	-0.22965	0.010905	110.9	42.221	75193	1
_RVQS(ph)PSQTR_	S	1	BPTF	Nucleosome-remodeling factor subunit BPTF	Q12830;Q12830-4;E7ETD6;Q12830-2;F5GXF5;J3KSK9;E9PE19	2471	Mel-41_HLA-I				+	14-3-3 domain binding motif;Calmodulin-dependent protein kinase II substrate motif;Casein kinase II substrate motif;ERK1,2 kinase substrate motif;G protein-coupled receptor kinase 1 substrate motif;GSK-3, ERK1, ERK2, CDK5 substrate motif;PKA kinase substrate motif;PKC kinase substrate motif;WW domain binding motif	9	1137.53	-0.40512	0.0093609	120.03	67.434	75355	0.998708
_RVYS(ph)PYNHR_	S	1	TOPORS	E3 ubiquitin-protein ligase Topors	Q9NS56;Q9NS56-2	585	Mel-15_HLA-I;Mel-21_HLA-I;Mel-39_HLA-I;Mel-41_HLA-I				+	14-3-3 domain binding motif;Calmodulin-dependent protein kinase II substrate motif;ERK1,2 kinase substrate motif;GSK-3, ERK1, ERK2, CDK5 substrate motif;PKA kinase substrate motif;PKC kinase substrate motif;WW domain binding motif	9	1270.56	0.10409	0.0050673	136.27	95.825	75648	1
_RYGS(ph)FSVTL_	S	1	PMEL	Melanocyte protein PMEL;M-alpha;M-beta	P40967-2;P40967;P40967-5;P40967-4;P40967-3;H0YIJ2;F8VZC6	482	Mel-8_HLA-I					14-3-3 domain binding motif;Calmodulin-dependent protein kinase II alpha substrate motif;Calmodulin-dependent protein kinase II substrate motif;Calmodulin-dependent protein kinase IV substrate motif;Casein kinase II substrate motif;Chk1 kinase substrate motif;G protein-coupled receptor kinase 1 substrate motif;PKA kinase substrate motif;PKC kinase substrate motif	9	1108.5	-0.58997	0.010383	113.69	17.573	75752	0.988177
_S(ph)PRTPPPLTV_	S	1	RB1CC1	RB1-inducible coiled-coil protein 1	Q8TDY2;Q8TDY2-2	667;670	Mel-16_HLA-I;Mel-29_HLA-I;Mel-8_HLA-I				+	Casein kinase II substrate motif;ERK1,2 kinase substrate motif;G protein-coupled receptor kinase 1 substrate motif;Growth associated histone HI kinase substrate motif;GSK3, Erk1, Erk2 and CDK5 kinase motif;GSK-3, ERK1, ERK2, CDK5 substrate motif;PKA kinase substrate motif;PKC kinase substrate motif;WW domain binding motif	10	1143.57	0.66827	0.01015	99.498	58.159	81800	0.8172;0.83397
_S(ph)SRALS(ph)LQL_	S	2	ARHGEF10L	Rho guanine nucleotide exchange factor 10-like protein	Q9HCE6;Q5VXI4;Q9HCE6-4;Q9HCE6-3;Q9HCE6-2;Q9HCE6-5	796	Mel-16_HLA-I					14-3-3 domain binding motif;Calmodulin-dependent protein kinase II substrate motif;G protein-coupled receptor kinase 1 substrate motif;GSK3 kinase substrate motif;MAPKAPK2 kinase substrate motif;MDC1 BRCT domain binding motif;Phosphorylase kinase substrate motif;PKA kinase substrate motif;PKC kinase substrate motif;Plk1 PBD domain binding motif	9	1133.49	-0.87299	0.016491	111.82	26.551	83828	1
_S(ph)VPLPTELS_	S	1	APOOL	MICOS complex subunit MIC27	Q6UXV4	220	Mel-28_HLA-I					G protein-coupled receptor kinase 1 substrate motif;PKA kinase substrate motif;PKC kinase substrate motif	9	1021.47	-1.4454	0.031546	81.297	20.509	85364	0.999999
_SAKTS(ph)PAKQQAPPVRN_	S	1	DPYSL2	Dihydropyrimidinase-related protein 2	Q16555;Q16555-2	522	Mel-24_HLA-I;Mel-26_HLA-I	cell motility, altered	by DYRK2	+	+	Cdc2 kinase substrate motif;CDK kinase substrate motif;CDK1,2,4,6 kinase substrate motif;ERK1,2 kinase substrate motif;Growth associated histone HI kinase substrate motif;GSK-3, ERK1, ERK2, CDK5 substrate motif;MAPKAPK2 kinase substrate motif;PKA kinase substrate motif;PKC kinase substrate motif;WW domain binding motif	16	1758.88	1.0058	0.0081442	66.246	46.01	76358	0.971508
_SAKTS(ph)PAKQQAPPVRNL_	S	1	DPYSL2	Dihydropyrimidinase-related protein 2	Q16555;Q16555-2	522	Mel-24_HLA-I;Mel-26_HLA-I	cell motility, altered	by DYRK2	+	+	Cdc2 kinase substrate motif;CDK kinase substrate motif;CDK1,2,4,6 kinase substrate motif;ERK1,2 kinase substrate motif;Growth associated histone HI kinase substrate motif;GSK-3, ERK1, ERK2, CDK5 substrate motif;MAPKAPK2 kinase substrate motif;PKA kinase substrate motif;PKC kinase substrate motif;WW domain binding motif	17	1871.96	-0.26762	2.75e-13	122.19	98.125	76360	0.971508
_SDLQS(ph)AVSI_	S	1	IGSF5	Immunoglobulin superfamily member 5	Q9NSI5	198	Mel-26_HLA-I					Casein kinase I substrate motif;Casein kinase II substrate motif;MAPKAPK2 kinase substrate motif	9	998.432	1.1269	0.016644	96.668	16.449	76776	0.999951
_SDMPRAHS(ph)F_	S	1	SH3BP2	SH3 domain-binding protein 2	P78314;P78314-3;P78314-4	225	Mel-3_HLA-I			+	+	14-3-3 domain binding motif;Calmodulin-dependent protein kinase II alpha substrate motif;Calmodulin-dependent protein kinase II substrate motif;Calmodulin-dependent protein kinase IV substrate motif;Casein kinase II substrate motif;Chk1 kinase substrate motif;PKA kinase substrate motif;PKC kinase substrate motif	9	1126.43	0.17799	0.017405	95.273	41.886	76791	1
_SPFKRQLS(ph)L_	S	1	NUMB;NUMBL	Protein numb homolog;Numb-like protein	P49757-3;P49757-4;P49757;P49757-2;G3V3Z8;P49757-9;Q9Y6R0	284	Mel-16_HLA-I;Mel-8_HLA-I		by CaMK1		+	14-3-3 domain binding motif;Calmodulin-dependent protein kinase II alpha substrate motif;Calmodulin-dependent protein kinase II substrate motif;Calmodulin-dependent protein kinase IV substrate motif;DMPK1,2 kinase substrate motif;Phosphorylase kinase substrate motif;PKA kinase substrate motif;PKC kinase substrate motif	9	1154.58	-0.22054	0.010955	110.74	33.096	80994	1
_SPIS(ph)PRTQDAL_	S	1	NCOR2	Nuclear receptor corepressor 2	Q9Y618;Q9Y618-3;C9JE98;C9J0Q5;C9JFD3;Q9Y618-5;Q9Y618-4;C9J7T7;Q9Y618-2;H7C1J7;H7C0P3	1872	Mel-15_HLA-I;Mel-41_HLA-I				+	Casein kinase II substrate motif;ERK1,2 kinase substrate motif;Growth associated histone HI kinase substrate motif;GSK-3, ERK1, ERK2, CDK5 substrate motif;PKA kinase substrate motif;PKC kinase substrate motif;WW domain binding motif	11	1263.59	0.70181	0.002889	115.66	25.803	81225	0.998422
_SPKS(ph)PGLKA_	S	1	RCSD1	CapZ-interacting protein	Q6JBY9;F6T4W9;B7ZKW8	108	Mel-40_HLA-I;		by MAPK12 and MAPK13		+	ERK1,2 kinase substrate motif;Growth associated histone HI kinase substrate motif;GSK-3, ERK1, ERK2, CDK5 substrate motif;WW domain binding motif	9	963.479	0.35373	0.015717	98.368	52.707	81307	0.999997
_SPRS(ph)PSTTYL_	S	1	CHAF1A	Chromatin assembly factor 1 subunit A	Q13111	775	Mel-16_HLA-I;Mel-8_HLA-I				+	Casein kinase II substrate motif;ERK1,2 kinase substrate motif;G protein-coupled receptor kinase 1 substrate motif;Growth associated histone HI kinase substrate motif;GSK-3, ERK1, ERK2, CDK5 substrate motif;WW domain binding motif	10	1187.52	0.33008	0.013185	95.273	40.49	81785	0.909552
_SPRS(ph)PVPTTL_	S	1	TENC1	Tensin-like C1 domain-containing phosphatase	Q63HR2;F8VV64;Q63HR2-6;Q63HR2-2;Q63HR2-4;Q63HR2-5	1003	Mel-16_HLA-I				+	ERK1,2 kinase substrate motif;G protein-coupled receptor kinase 1 substrate motif;Growth associated histone HI kinase substrate motif;GSK-3, ERK1, ERK2, CDK5 substrate motif;WW domain binding motif	10	1133.55	-0.58429	0.013606	94.688	37.524	81786	0.88701
_SPRT(ph)PPPLTV_	T	1	RB1CC1	RB1-inducible coiled-coil protein 1	Q8TDY2;Q8TDY2-2	670	Mel-16_HLA-I;Mel-29_HLA-I;Mel-8_HLA-I				+	Casein kinase II substrate motif;ERK1,2 kinase substrate motif;G protein-coupled receptor kinase 1 substrate motif;Growth associated histone HI kinase substrate motif;GSK3, Erk1, Erk2 and CDK5 kinase motif;GSK-3, ERK1, ERK2, CDK5 substrate motif;PKA kinase substrate motif;PKC kinase substrate motif;WW domain binding motif	10	1143.57	0.35123	0.0041875	115.35	57.827	81800	0.83397
_SQKDLVGIVPLAMDT(ph)EILNT_	T	1	TMEM132C	Transmembrane protein 132C	Q8N3T6	437	Mel-15_HLA-II				+	b-Adrenergic Receptor kinase substrate motif;G protein-coupled receptor kinase 1 substrate motif	20	2236.11	-2.5143	0.06269	52.185	16.712	82392	0.787575
_SRFS(ph)WGAEGQRPGF_	S	1	MBP	Myelin basic protein	P02686;P02686-5;P02686-3;J3QL64;A8MZH3;E9PJ72;C9J6H1	249	Mel-15_HLA-I				+	PKA kinase substrate motif;PKC kinase substrate motif	14	1660.71	0.57312	0.011662	74.793	39.32	82805	0.995756
_SRLS(ph)SSWES_	S	1	SPTB	Spectrin beta chain, erythrocytic	P11277	2123	Mel-16_HLA-I				+	Casein kinase II substrate motif;PKA kinase substrate motif;PKC kinase substrate motif	9	1117.44	0.089931	0.0027191	171.74	88.79	83011	0.98657
_SRMS(ph)PKAQR_	S	1	ATXN2L	Ataxin-2-like protein	Q8WWM7;H3BUF6;Q8WWM7-8;Q8WWM7-5;Q8WWM7-4;Q8WWM7-9;Q8WWM7-2;Q8WWM7-3;Q8WWM7-6	409	Mel-21_HLA-I				+	ERK1,2 kinase substrate motif;Growth associated histone HI kinase substrate motif;GSK-3, ERK1, ERK2, CDK5 substrate motif;PKA kinase substrate motif;PKC kinase substrate motif;WW domain binding motif	9	1139.53	-0.5523	0.026487	84.734	17.672	83034	0.759313
_SRQELLRKERLVLT(ph)SEHWLVL_	T	1	GALT	Galactose-1-phosphate uridylyltransferase	P07902;P07902-2	235	Mel-15_HLA-II						21	2684.45	-1.2571	0.054804	58.024	35.784	83102	0.835789
_SSNS(ph)PISQR_	S	1	OSBPL11	Oxysterol-binding protein-related protein 11	Q9BXB4	181	Mel-41_HLA-I				+	Casein kinase II substrate motif;ERK1,2 kinase substrate motif;GSK-3, ERK1, ERK2, CDK5 substrate motif;MAPKAPK2 kinase substrate motif;WW domain binding motif	9	1054.44	-0.37453	0.010006	116.03	48.946	83758	0.999995
_SSVS(ph)PLKNK_	S	1	PPP4R2	Serine/threonine-protein phosphatase 4 regulatory subunit 2	Q9NY27;C9IZ04;Q9NY27-3;Q9NY27-2;H7C559	226	Mel-41_HLA-I				+	Cdc2 kinase substrate motif;CDK kinase substrate motif;CDK1,2,4,6 kinase substrate motif;ERK1,2 kinase substrate motif;GSK-3, ERK1, ERK2, CDK5 substrate motif;WW domain binding motif	9	1038.51	-0.21678	0.013123	103.89	44.852	83986	0.999957
_STIQNS(ph)PTKK_	S	1	SLX4IP	Protein SLX4IP	Q5VYV7	396	Mel-41_HLA-I				+	Casein kinase II substrate motif;Cdc2 kinase substrate motif;CDK kinase substrate motif;CDK1,2,4,6 kinase substrate motif;ERK1,2 kinase substrate motif;GSK-3, ERK1, ERK2, CDK5 substrate motif;WW domain binding motif	10	1182.56	-0.51601	0.00016769	167.59	60.498	84352	0.962314
_STPLS(ph)PTRITR_	S	1	LMNA	Prelamin-A/C;Lamin-A/C	P02545;P02545-3;P02545-6;P02545-2	22	Mel-15_HLA-I	cell cycle regulation;cytoskeletal reorganization		+	+	Casein kinase II substrate motif;Cdc2 kinase substrate motif;CDK kinase substrate motif;CDK1,2,4,6 kinase substrate motif;CDK4 kinase substrate motif;ERK1,2 kinase substrate motif;GSK-3, ERK1, ERK2, CDK5 substrate motif;MAPKAPK2 kinase substrate motif;WW domain binding motif	11	1307.66	-0.13784	0.016746	81.879	51.814	84499	0.929033
_SVKS(ph)PVTVK_	S	1	TCF7L1	Transcription factor 7-like 1	Q9HCS4	332	Mel-15_HLA-I;Mel-36_HLA-I;Mel-41_HLA-I				+	Casein kinase II substrate motif;ERK1,2 kinase substrate motif;Growth associated histone HI kinase substrate motif;GSK-3, ERK1, ERK2, CDK5 substrate motif;WW domain binding motif	9	1023.54	0.42934	0.0029692	152.31	47.173	85186	0.999993
_SVSRS(ph)PVPEK_	S	1	SRSF5	Serine/arginine-rich splicing factor 5	Q13243;Q13243-3	233	Mel-4_HLA-I;Mel-41_HLA-I				+	ERK1,2 kinase substrate motif;Growth associated histone HI kinase substrate motif;GSK-3, ERK1, ERK2, CDK5 substrate motif;MAPKAPK2 kinase substrate motif;WW domain binding motif	10	1164.55	-0.55699	0.006101	108.32	49.076	85540	0.839507
_SVSS(ph)PVKSK_	S	1	MGA	MAX gene-associated protein	Q8IWI9;Q8IWI9-3;Q8IWI9-4;H3BP52;H3BTF4	56	Mel-15_HLA-I;Mel-21_HLA-I;Mel-4_HLA-I;Mel-41_HLA-I;Mel-8_HLA-I				+	Cdc2 kinase substrate motif;CDK kinase substrate motif;CDK1,2,4,6 kinase substrate motif;ERK1,2 kinase substrate motif;G protein-coupled receptor kinase 1 substrate motif;Growth associated histone HI kinase substrate motif;GSK3 kinase substrate motif;GSK-3, ERK1, ERK2, CDK5 substrate motif;MAPKAPK2 kinase substrate motif;MDC1 BRCT domain binding motif;Plk1 PBD domain binding motif;WW domain bindi…	9	997.485	-0.88416	0.015895	97.163	42.379	85553	0.997509
_SVVS(ph)PQDTVQR_	S	1	PMM1	Phosphomannomutase 1	Q92871	242	Mel-15_HLA-I					Casein kinase II substrate motif;ERK1,2 kinase substrate motif;G protein-coupled receptor kinase 1 substrate motif;GSK-3, ERK1, ERK2, CDK5 substrate motif;Pyruvate dehydrogenase kinase substrate motif;WW domain binding motif	11	1294.59	-1.3383	0.0243	75.96	42.119	85660	0.999407
_SVYS(ph)PSGPVNR_	S	1	TOPORS	E3 ubiquitin-protein ligase Topors	Q9NS56;Q9NS56-2	194	Mel-15_HLA-I				+	Casein kinase II substrate motif;ERK1,2 kinase substrate motif;G protein-coupled receptor kinase 1 substrate motif;GSK-3, ERK1, ERK2, CDK5 substrate motif;WW domain binding motif	11	1241.54	0.18615	0.0024892	118.76	72.604	85719	0.999914
_SVYS(ph)PSGPVNRR_	S	1	TOPORS	E3 ubiquitin-protein ligase Topors	Q9NS56;Q9NS56-2	194	Mel-15_HLA-I				+	Casein kinase II substrate motif;ERK1,2 kinase substrate motif;G protein-coupled receptor kinase 1 substrate motif;GSK-3, ERK1, ERK2, CDK5 substrate motif;WW domain binding motif	12	1397.65	-0.28406	0.0010666	118.58	74.267	85720	0.999914
_T(ph)GPT(ph)TVPATK_	T	2	BSN	Protein bassoon	Q9UPA5	2928	Mel15 HLA-I					Calmodulin-dependent protein kinase II substrate motif;Calmodulin-dependent protein kinase IV substrate motif;Chk1 kinase substrate motif;DNA dependent Protein kinase substrate motif;G protein-coupled receptor kinase 1 substrate motif;PKC kinase substrate motif	10	1131.46		0.021477	85.29	40.537	87700	0.987638
_T(ph)LTSIPSSI_	T	1		Probable maltase-glucoamylase-like protein LOC93432;Glucoamylase	Q2M2H8	2303	Mel-39_HLA-I;Mel-41_HLA-I					Casein kinase II substrate motif	9	997.473	-1.5167	0.011676	108.46	15.032	89006	0.965241
_T(ph)PRSPPLGLI_	T	1	MAP3K11	Mitogen-activated protein kinase kinase kinase 11	Q16584;Q16584-2;E9PID4	758	Mel-16_HLA-I				+	Casein kinase II substrate motif;ERK1,2 kinase substrate motif;G protein-coupled receptor kinase 1 substrate motif;Growth associated histone HI kinase substrate motif;GSK3, Erk1, Erk2 and CDK5 kinase motif;GSK-3, ERK1, ERK2, CDK5 substrate motif;PKA kinase substrate motif;PKC kinase substrate motif;WW domain binding motif	10	1129.59		0.010022	95.417	31.991	89801	0.846147
_T(ph)RLNIQDVREVVNM(ox)KE_	T	1	WDR89	WD repeat-containing protein 89	Q96FK6	256	Mel-15_HLA-I					Casein kinase I substrate motif	16	2038.99	0.56685	0.0082861	66.059	15.228	90467	1
_TDFLMPLT(ph)R_	T	1	EFCAB6	EF-hand calcium-binding domain-containing protein 6	Q5THR3;Q5THR3-6;Q5THR3-5	107	Mel-30_HLA-I						9	1172.53	-1.1101	0.020161	91.318	44.856	86654	1
_TITRLVVGFLLPS(ph)VIMI_	S	1	C3AR1	C3a anaphylatoxin chemotactic receptor	Q16581	349	Mel-16_HLA-II					DNA dependent Protein kinase substrate motif	17	1951.1	-1.3733	0.043946	53.168	16.571	88491	0.995543
_TPIS(ph)PGRASGM(ox)_	S	1	RUNX1	Runt-related transcription factor 1	Q01196;Q01196-8;Q01196-2;H9KVB1;Q01196-9;Q01196-10;Q01196-11	276	Mel-15_HLA-I;Mel-33_HLA-I;Mel-41_HLA-I	cell growth, altered	by HIPK2	+	+	Cdc2 kinase substrate motif;CDK kinase substrate motif;CDK1,2,4,6 kinase substrate motif;CDK4 kinase substrate motif;ERK1,2 kinase substrate motif;G protein-coupled receptor kinase 1 substrate motif;GSK-3, ERK1, ERK2, CDK5 substrate motif;WW domain binding motif	11	1168.49	-0.57368	0.00069548	117.48	41.74	89529	0.999988
_TPIS(ph)PGRASGM(ox)TTL_	S	1	RUNX1	Runt-related transcription factor 1	Q01196;Q01196-8;Q01196-2;H9KVB1;Q01196-9;Q01196-10;Q01196-11	276	Mel-15_HLA-I;Mel-33_HLA-I;Mel-41_HLA-I	cell growth, altered	by HIPK2	+	+	Cdc2 kinase substrate motif;CDK kinase substrate motif;CDK1,2,4,6 kinase substrate motif;CDK4 kinase substrate motif;ERK1,2 kinase substrate motif;G protein-coupled receptor kinase 1 substrate motif;GSK-3, ERK1, ERK2, CDK5 substrate motif;WW domain binding motif	14	1483.67	-1.6439	4.02e-08	144.4	96.853	89531	0.999988
_TPIS(ph)PGRASGM_	S	1	RUNX1	Runt-related transcription factor 1	Q01196;Q01196-8;Q01196-2;H9KVB1;Q01196-9;Q01196-10;Q01196-11	276	Mel-15_HLA-I;Mel-33_HLA-I;Mel-41_HLA-I	cell growth, altered	by HIPK2	+	+	Cdc2 kinase substrate motif;CDK kinase substrate motif;CDK1,2,4,6 kinase substrate motif;CDK4 kinase substrate motif;ERK1,2 kinase substrate motif;G protein-coupled receptor kinase 1 substrate motif;GSK-3, ERK1, ERK2, CDK5 substrate motif;WW domain binding motif	11	1152.5	-0.38797	0.0042393	104.7	34.011	89530	0.999988
_TPIS(ph)PGRASGMTTL_	S	1	RUNX1	Runt-related transcription factor 1	Q01196;Q01196-8;Q01196-2;H9KVB1;Q01196-9;Q01196-10;Q01196-11	276	Mel-15_HLA-I;Mel-33_HLA-I;Mel-41_HLA-I	cell growth, altered	by HIPK2	+	+	Cdc2 kinase substrate motif;CDK kinase substrate motif;CDK1,2,4,6 kinase substrate motif;CDK4 kinase substrate motif;ERK1,2 kinase substrate motif;G protein-coupled receptor kinase 1 substrate motif;GSK-3, ERK1, ERK2, CDK5 substrate motif;WW domain binding motif	14	1467.68	-0.13142	6.61e-11	152.01	99.511	89532	0.999988
_TPIS(ph)PLKTGVSK_	S	1	ANLN	Actin-binding protein anillin	Q9NQW6;Q9NQW6-2	323	Mel-15_HLA-I				+	Cdc2 kinase substrate motif;CDK kinase substrate motif;CDK1,2,4,6 kinase substrate motif;CDK4 kinase substrate motif;ERK1,2 kinase substrate motif;G protein-coupled receptor kinase 1 substrate motif;GSK-3, ERK1, ERK2, CDK5 substrate motif;PKA kinase substrate motif;WW domain binding motif	12	1306.69	0.66926	0.0068412	90.348	59.864	89533	0.998641
_TPLS(ph)DELSDI_	S	1	RALGAPA1	Ral GTPase-activating protein subunit alpha-1	Q6GYQ0-6;Q6GYQ0-3	798	Mel-15_HLA-I					Casein kinase II substrate motif;G protein-coupled receptor kinase 1 substrate motif;GSK3 kinase substrate motif	10	1168.49	0.80873	0.016125	91.469	21.057	89650	0.999398
_TPRS(ph)PPLGLI_	S	1	MAP3K11	Mitogen-activated protein kinase kinase kinase 11	Q16584;Q16584-2;E9PID4	758	Mel-16_HLA-I				+	Casein kinase II substrate motif;ERK1,2 kinase substrate motif;G protein-coupled receptor kinase 1 substrate motif;Growth associated histone HI kinase substrate motif;GSK3, Erk1, Erk2 and CDK5 kinase motif;GSK-3, ERK1, ERK2, CDK5 substrate motif;PKA kinase substrate motif;PKC kinase substrate motif;WW domain binding motif	10	1129.59		0.013324	92.295	30.735	89801	0.846147
_TPVLNPLIYS(ph)LRNKDVT(ph)R_	S;T	2	OR2T3;OR2T34	Olfactory receptor 2T3;Olfactory receptor 2T34	Q8NH03;Q8NGX1	296;303;295	Mel-16_HLA-II					PKA kinase substrate motif;PKC kinase substrate motif;Src kinase substrate motif	18	2258.12	0.67557	0.065976	47.548	16.138	89973	0.830765;0.915204;0.805927
_TPVS(ph)PLHHA_	S	1	ETV1	ETS translocation variant 1	P50549;B5MCT2;P50549-3;P50549-2;P50549-5;P50549-6;F8WEH6;C9JX69	146	Mel-25_HLA-I	transcription, induced		+	+	ERK1,2 kinase substrate motif;GSK-3, ERK1, ERK2, CDK5 substrate motif;MAPKAPK2 kinase substrate motif;WW domain binding motif	9	1037.47	0.9496	0.038791	125.66	63.698	89994	0.999995
_TPVS(ph)PTASM_	S	1	SLC2A4RG	SLC2A4 regulator	Q9NR83;Q9NR83-3;Q9NR83-4	264	Mel-15_HLA-I				+	Casein kinase II substrate motif;ERK1,2 kinase substrate motif;G protein-coupled receptor kinase 1 substrate motif;GSK3 kinase substrate motif;GSK-3, ERK1, ERK2, CDK5 substrate motif;WW domain binding motif	9	969.388	-0.08569	4.59e-16	257.83	166.56	89995	1
_TRKT(ph)PESFL_	T	1	EPN1	Epsin-1	Q9Y6I3;Q9Y6I3-3;Q9Y6I3-1	470	Mel-26_HLA-I;Mel-3_HLA-I				+	Casein kinase II substrate motif;Growth associated histone HI kinase substrate motif;GSK-3, ERK1, ERK2, CDK5 substrate motif;PKA kinase substrate motif;PKC kinase substrate motif;WW domain binding motif	9	1157.55		0.010279	103.76	32.819	90442	0.98604
_TSET(ph)PQPPR_	T	1	MORF4L1	Mortality factor 4-like protein 1	H0YLJ3;Q9UBU8;B3KTM8;Q9UBU8-2;Q9UBU8-3;H0YMJ0;H0YNE0;H0YM21;H0YLV1;H0YMT8;H0YNI8;H0YNX3	168	Mel-15_HLA-I				+	b-Adrenergic Receptor kinase substrate motif;G protein-coupled receptor kinase 1 substrate motif;GSK-3, ERK1, ERK2, CDK5 substrate motif;MAPKAPK2 kinase substrate motif;WW domain binding motif	9	1091.46	-0.017745	0.0060055	129.82	82.975	90752	0.999994
_TSIS(ph)PSRHGAL_	S	1	MLPH	Melanophilin	Q9BV36;Q9BV36-2;Q9BV36-3;Q9BV36-4	266	Mel-27_HLA-I					Casein kinase II substrate motif;Cdc2 kinase substrate motif;CDK kinase substrate motif;CDK1,2,4,6 kinase substrate motif;ERK1,2 kinase substrate motif;GSK-3, ERK1, ERK2, CDK5 substrate motif;WW domain binding motif	11	1204.56	-0.095018	0.0015733	127.78	84.275	90823	0.997313
_TSVGS(ph)PSNTIGR_	S	1	CLASP1	CLIP-associating protein 1	Q7Z460;Q7Z460-2;Q7Z460-4;Q7Z460-3;F5GWS0;F8WA11	1091	Mel-15_HLA-I				+	Casein kinase II substrate motif;ERK1,2 kinase substrate motif;G protein-coupled receptor kinase 1 substrate motif;GSK-3, ERK1, ERK2, CDK5 substrate motif;WW domain binding motif	12	1254.56	0.094901	6.3e-07	154.13	91.04	90987	0.999973
_TTEQPPPRS(ph)_	S	1	CNOT6	CCR4-NOT transcription complex subunit 6	Q9ULM6;D6R9H6	173	Mel-16_HLA-I;Mel-25_HLA-I						9	1091.46	-1.553	0.0096086	118.5	30.856	91190	1
_TTWS(ph)PNKDTPQEK_	S	1	SCAF11	Protein SCAF11	Q99590;F8VXG7;Q99590-2	802	Mel-15_HLA-I				+	Cdc2 kinase substrate motif;CDK kinase substrate motif;CDK1,2,4,6 kinase substrate motif;ERK1,2 kinase substrate motif;GSK-3, ERK1, ERK2, CDK5 substrate motif;MAPKAPK2 kinase substrate motif;WW domain binding motif	13	1610.7	-0.52622	1.95e-32	203.95	168.18	91617	0.999994
_TVFS(ph)PTLPAAR_	S	1	ZC3HAV1	Zinc finger CCCH-type antiviral protein 1	Q7Z2W4;C9J6P4;Q7Z2W4-2;Q7Z2W4-3	378	Mel-15_HLA-I				+	Casein kinase II substrate motif;ERK1,2 kinase substrate motif;G protein-coupled receptor kinase 1 substrate motif;GSK-3, ERK1, ERK2, CDK5 substrate motif;PKA kinase substrate motif;WW domain binding motif	11	1238.61	-0.079917	0.0048944	101.32	55.192	91807	0.99959
_TVIT(ph)PVKKK_	T	1	SETBP1	SET-binding protein	Q9Y6X0	581	Mel-15_HLA-I					Cdc2 kinase substrate motif;CDK1,2,4,6 kinase substrate motif;CDK5 kinase substrate motif;GSK-3, ERK1, ERK2, CDK5 substrate motif;RAF1 kinase substrate motif;WW domain binding motif	9	1092.63	-0.0044812	0.018758	92.792	34.906	91914	1
_TVNS(ph)PAIYKF_	S	1	UTP11L	Probable U3 small nucleolar RNA-associated protein 11	Q9Y3A2	241	Mel-4_HLA-I				+	ERK1,2 kinase substrate motif;GSK-3, ERK1, ERK2, CDK5 substrate motif;WW domain binding motif	10	1218.57	-0.44022	0.013185	95.273	45.124	92052	0.999951
_VDVPT(ph)IQEKVNEGKY_	T	1	ZMYND11	Zinc finger MYND domain-containing protein 11	Q15326;B0QZE2;Q15326-4;Q15326-2;Q15326-6;Q15326-3;Q5BJG6;J3QKD2	200	Mel-16_HLA-I					Casein kinase I substrate motif;Casein kinase II substrate motif;DNA dependent Protein kinase substrate motif	15	1797.86	-0.99123	0.015442	69.456	18.364	93166	1
_VIRKGS(ph)ITEY_	S	1	BNIP2	BCL2/adenovirus E1B 19 kDa protein-interacting protein 2	Q12982;J3KN59;Q12982-2	114	Mel-12_HLA-I				+	14-3-3 domain binding motif;Calmodulin-dependent protein kinase II alpha substrate motif;Calmodulin-dependent protein kinase II substrate motif;Calmodulin-dependent protein kinase IV substrate motif;Casein kinase II substrate motif;Chk1 kinase substrate motif;Phosphorylase kinase substrate motif;PKA kinase substrate motif;PKC epsilon kinase substrate motif;PKC kinase substrate motif	10	1244.62	0.062816	0.02025	86.772	41.339	94504	0.995733
_VIVDY(ph)LCKLS(ph)_	S;Y	2	FASTKD5	FAST kinase domain-containing protein 5	Q7L8L6	171;166	Mel-16_HLA-II					EGFR kinase substrate motif;G protein-coupled receptor kinase 1 substrate motif;PKA kinase substrate motif;PKC kinase substrate motif;TC-PTP phosphatase substrate motif	10	1311.56	1.4101	0.081034	63.216	23.431	94544	1;1
_VLDS(ph)PASKK_	S	1	C12orf45	Uncharacterized protein C12orf45	Q8N5I9	178	Mel-15_HLA-I				+	b-Adrenergic Receptor kinase substrate motif;Casein kinase II substrate motif;ERK1,2 kinase substrate motif;GSK-3, ERK1, ERK2, CDK5 substrate motif;WW domain binding motif	9	1023.5	0.21671	0.0063391	128.88	33.238	94730	0.99527
_VLEPSLIIT(ph)AAVPE_	T	1	ZBTB48	Zinc finger and BTB domain-containing protein 48	P10074	679	Mel-33_HLA-I;Mel-39_HLA-I;Mel-42_HLA-I					G protein-coupled receptor kinase 1 substrate motif;MAPKAPK2 kinase substrate motif	14	1530.79	-0.85601	0.0059303	86.911	37.463	94742	1
_VLY(ph)VLRSVY_	Y	1	LPHN1	Latrophilin-1	O94910;O94910-2	326	Mel-16_HLA-II					3BP2 SH2 domain binding motif	9	1190.61	1.129	0.16462	47.603	21.485	95285	0.96447
_VPRS(ph)PKHAHSSSL_	S	1	SVIL	Supervillin	O95425;O95425-2;O95425-4;O95425-3	245	Mel-29_HLA-I;Mel-8_HLA-I				+	ERK1,2 kinase substrate motif;G protein-coupled receptor kinase 1 substrate motif;Growth associated histone HI kinase substrate motif;GSK-3, ERK1, ERK2, CDK5 substrate motif;PKA kinase substrate motif;PKC kinase substrate motif;WW domain binding motif	13	1481.71	0.24949	0.0017754	113.33	49.576	96026	0.999996
_VPSS(ph)PASKHSL_	S	1	RGS12	Regulator of G-protein signaling 12	O14924;O14924-4;O14924-5;O14924-2;O14924-3;O14924-7;O14924-6	850	Mel-16_HLA-I				+	Casein kinase II substrate motif;ERK1,2 kinase substrate motif;GSK-3, ERK1, ERK2, CDK5 substrate motif;MDC1 BRCT domain binding motif;Plk1 PBD domain binding motif;WW domain binding motif	11	1188.55	-0.045283	0.0049484	101.2	35.18	96099	0.962529
_VPT(ph)SPKGRLL_	T	1	PDCD4	Programmed cell death protein 4	Q53EL6;Q53EL6-2;Q5VZS7	93	Mel-29_HLA-I				+	DNA dependent Protein kinase substrate motif	10	1146.62	-0.43726	0.01212	96.756	66.733	96135	0.975598
_VSELEEES(ph)RLQDADV_	S	1	CCDC64B	Bicaudal D-related protein 2	A1A5D9;A1A5D9-2	283	Mel-15_HLA-I					b-Adrenergic Receptor kinase substrate motif;Casein kinase I substrate motif	15	1797.77	1.8648	0.017051	67.234	22.724	96914	1
_VSLTSS(ph)LVFLM_	S	1	BTNL9	Butyrophilin-like protein 9	Q6UXG8;Q6UXG8-2;Q6UXG8-3	19	Mel-16_HLA-II					MAPKAPK2 kinase substrate motif;MDC1 BRCT domain binding motif;Plk1 PBD domain binding motif	11	1275.62	1.4832	0.020231	79.148	26.901	97019	0.990859
_VSLVHS(ph)GSVY_	S	1	TXNDC11	Thioredoxin domain-containing protein 11	Q6PKC3;Q6PKC3-2;I3L0Q4	316	Mel-12_HLA-I					Casein kinase II substrate motif;MAPKAPK2 kinase substrate motif	10	1126.51	-0.82768	0.018452	88.819	40.728	97021	0.986486
_VTKS(ph)PAPVHR_	S	1	EIF4ENIF1	Eukaryotic translation initiation factor 4E transporter	Q9NRA8;Q9NRA8-2;B1AKL4;Q9NRA8-3;B0QYZ7	670	Mel-15_HLA-I				+	ERK1,2 kinase substrate motif;Growth associated histone HI kinase substrate motif;GSK-3, ERK1, ERK2, CDK5 substrate motif;WW domain binding motif	10	1170.59	0.78956	0.0010887	135.81	63.474	97437	1
_VTPS(ph)SPLLL_	S	1	SRCAP	Helicase SRCAP	Q6ZRS2;Q6ZRS2-2;Q6ZRS2-3	2524	Mel-28_HLA-I;Mel-33_HLA-I					Casein kinase II substrate motif;DNA dependent Protein kinase substrate motif;G protein-coupled receptor kinase 1 substrate motif;GSK-3, ERK1, ERK2, CDK5 substrate motif;WW domain binding motif	9	1005.51	-1.5475	0.012342	124.89	24.821	97506	0.92154
_VTQT(ph)PPYVKK_	T	1	LARP1B	La-related protein 1B	Q659C4;Q659C4-9;Q659C4-2;H0Y9K3;D6R9W6;D6RJB0;Q659C4-4	454	Mel-24_HLA-I;Mel-41_HLA-I				+	Casein kinase II substrate motif;GSK-3, ERK1, ERK2, CDK5 substrate motif;WW domain binding motif	10	1239.63	-1.2151	0.0058068	109.16	39.897	97544	0.999998
_VTVS(ph)LRSYGTI_	S	1	OR52B4	Olfactory receptor 52B4	Q8NGK2	151	Mel-8_HLA-I					Casein kinase II substrate motif;PKA kinase substrate motif;PKC kinase substrate motif	11	1274.63	-1.4741	0.0037896	99.815	29.787	97634	0.901027
_VTVSTKKS(ph)H_	S	1	HELZ	Probable helicase with zinc finger domain	P42694;J3QS41;P42694-2;A0A075B6R3	277	Mel-41_HLA-I					Casein kinase II substrate motif;MAPKAPK2 kinase substrate motif;PKA kinase substrate motif;PKC kinase substrate motif	9	1065.52	-2.7975	0.012607	105.52	27.789	97635	0.999833
_VVAAVRES(ph)VN_	S	1	NIPSNAP3A;NIPSNAP3B	Protein NipSnap homolog 3A;Protein NipSnap homolog 3B	Q9UFN0;Q9BS92;F2Z3L7	226	Mel-15_HLA-I					b-Adrenergic Receptor kinase substrate motif;Casein kinase II substrate motif;PKA kinase substrate motif;PKC kinase substrate motif	10	1122.54	0.8383	0.013021	95.502	41.745	97690	1
_VVATKQGNAVT(ph)_	T	1	LSR	Lipolysis-stimulated lipoprotein receptor	Q86X29;B4DKL4;S4R3V8;Q86X29-5;Q86X29-2;Q86X29-3;Q86X29-4;M0QZL9;M0R1W9	185	Mel-15_HLA-I					Casein kinase II substrate motif	11	1166.57	-0.35253	0.0083296	93.839	15.323	97722	0.999989
_VYTY(ph)IQSRF_	Y	1	DYRK2;DYRK4	Dual specificity tyrosine-phosphorylation-regulated kinase 2;Dual specificity tyrosine-phosphorylation-regulated kinase 4	Q92630;Q92630-2;Q9NR20;Q9NR20-2	382	Mel-4_HLA-I		by autocatalysis		+	ALK kinase substrate motif	9	1255.56	0.20467	0.014516	100.57	51.588	98651	0.997661
_VYYS(ph)PPVARR_	S	1	SOGA1	Protein SOGA1;N-terminal form;C-terminal 80 kDa form	O94964-2;O94964;H0YDM2;O94964-3	1255	Mel-15_HLA-I				+	14-3-3 domain binding motif;ERK1,2 kinase substrate motif;G protein-coupled receptor kinase 1 substrate motif;GSK-3, ERK1, ERK2, CDK5 substrate motif;WW domain binding motif	10	1286.62	0.82023	0.010149	99.5	71.116	98706	0.999998
_YASS(ph)PGGVYATR_	S	1	VIM	Vimentin	P08670;B0YJC4	56	Mel-15_HLA-I	cytoskeletal reorganization;exocytosis, induced	by CDK5 and CDK1	+	+	ERK1,2 kinase substrate motif;GSK-3, ERK1, ERK2, CDK5 substrate motif;MDC1 BRCT domain binding motif;Plk1 PBD domain binding motif;WW domain binding motif	12	1307.55	-0.19532	0.022728	77.068	40.622	99177	0.883125
_YEEAT(ph)PWRWQG_	T	1	OLFML2B	Olfactomedin-like protein 2B	Q68BL8;F2Z3N3;Q68BL8-2	610	Mel-15_HLA-I					Casein kinase I substrate motif;Cdc2 kinase substrate motif;CDK1,2,4,6 kinase substrate motif;GSK-3, ERK1, ERK2, CDK5 substrate motif;WW domain binding motif	11	1501.6	2.265	0.016694	81.92	26.938	99285	1
_YEGS(ph)PIKVTL_	S	1	NPM1	Nucleophosmin	P06748;P06748-3;P06748-2;E5RI98	70	Mel-24_HLA-I;Mel-36_HLA-I	cell cycle regulation		+	+	Cdc2 kinase substrate motif;CDK kinase substrate motif;CDK1,2,4,6 kinase substrate motif;ERK1,2 kinase substrate motif;GSK-3, ERK1, ERK2, CDK5 substrate motif;WW domain binding motif	10	1185.57	0.098322	0.0073412	104.81	46.024	99306	1
_YPLS(ph)PAKVNQY_	S	1	HIPK2	Homeodomain-interacting protein kinase 2	Q9H2X6;Q9H2X6-3	1188	Mel-39_HLA-I					Cdc2 kinase substrate motif;CDK kinase substrate motif;CDK1,2,4,6 kinase substrate motif;CDK4 kinase substrate motif;ERK1,2 kinase substrate motif;GSK-3, ERK1, ERK2, CDK5 substrate motif;WW domain binding motif	11	1358.63	-0.75549	1.29e-08	177.93	121.79	100616	1
_YPLS(ph)PTKISQY_	S	1	HIPK1	Homeodomain-interacting protein kinase 1	Q86Z02;Q5SQL3;J3KP92;Q86Z02-3;Q86Z02-4;H3BLW0	1200	Mel-33_HLA-I;Mel-39_HLA-I				+	Casein kinase II substrate motif;Cdc2 kinase substrate motif;CDK kinase substrate motif;CDK1,2,4,6 kinase substrate motif;CDK4 kinase substrate motif;ERK1,2 kinase substrate motif;GSK-3, ERK1, ERK2, CDK5 substrate motif;WW domain binding motif	11	1375.64	0.36399	1.7e-10	195.24	147.43	100617	0.997337
_YSKS(ph)PVSKR_	S	1	BCLAF1	Bcl-2-associated transcription factor 1	Q9NYF8;Q9NYF8-2;E9PK09;E9PQN2;E9PKI6;Q9NYF8-4;E9PJA7;Q9NYF8-3;E9PK91	153	Mel-15_HLA-I				+	Casein kinase II substrate motif;ERK1,2 kinase substrate motif;Growth associated histone HI kinase substrate motif;GSK-3, ERK1, ERK2, CDK5 substrate motif;WW domain binding motif	9	1130.55	-0.025974	0.0085904	111.31	62.745	101381	0.999022
_YSLSNS(ph)VFRLGLRRLSE_	S	1	GPR52	Probable G-protein coupled receptor 52	Q9Y2T5	322	Mel-15_HLA-II					MAPKAPK2 kinase substrate motif	17	2076.05	-1.7458	0.057558	51.03	21.932	101391	0.987554
